# Supplementary material for: 2-Chloro-N-methyl-N-[2-(methyl­amino)­phen­yl]acetamide
Source: Acta Crystallogr Sect E Struct Rep Online. 2013 Jan 12;69(Pt 2):o229. doi: 10.1107/S1600536813000494 (PMC3569763; doi:10.1107/S1600536813000494)
Supplement: Supplementary file 1 [file e-69-0o229-sup1.cif]

##############################################################################
#                                                                            #
# This CIF contains the data in a paper accepted for publication in          #
# Acta Crystallographica Section E. It conforms to the requirements of       #
# Notes for Authors for Acta Crystallographica Section E, and has been       #
# peer reviewed under the auspices of the IUCr Commission on Journals.       #
#                                                                            #
# Full details of the Crystallographic Information File format               #
# are given in the paper "The Crystallographic Information File (CIF):       #
# a New Standard Archive File for Crystallography" by S. R. Hall, F. H.      #
# Allen and I. D. Brown [Acta Cryst. (1991), A47, 655-685].                  #
#                                                                            #
# The current version of the core CIF dictionary is obtainable from          #
# ftp://ftp.iucr.org/pub/cif_core.dic.                                       #
#                                                                            #
# Software is freely available for graphical display of the structure(s)     #
# in this CIF. For information consult the CIF software page                 #
# http://www.iucr.org/resources/cif/software.                                #
#                                                                            #
# This file may be used for bona fide research purposes within the           #
# scientific community so long as proper attribution is given to the journal # 
# article from which it was obtained.                                        #
#                                                                            #
##############################################################################
data_I
_audit_creation_method     SHELXL-97
_chemical_name_systematic
;
2-Chloro-<i>N</i>-methyl-<i>N</i>-[2-(methylamino)phenyl]acetamide
;
_chemical_name_common     ?
_chemical_formula_moiety     'C10 H13 Cl N2 O'
_chemical_formula_sum     'C10 H13 Cl N2 O'
_chemical_formula_iupac     'C10 H13 Cl N2 O'
_chemical_formula_weight     212.67
_chemical_melting_point     ?
_symmetry_cell_setting     monoclinic
_symmetry_space_group_name_H-M     'P 21/n'
loop_
    _symmetry_equiv_pos_as_xyz
    'x, y, z'
    '-x+1/2, y+1/2, -z+1/2'
    '-x, -y, -z'
    'x-1/2, -y-1/2, z-1/2'
_cell_length_a     9.2483(18)
_cell_length_b     6.6630(13)
_cell_length_c     17.622(3)
_cell_angle_alpha     90.00
_cell_angle_beta     94.377(2)
_cell_angle_gamma     90.00
_cell_volume     1082.8(4)
_cell_formula_units_Z     4
_cell_measurement_reflns_used     2090
_cell_measurement_theta_min     2.57
_cell_measurement_theta_max     24.98
_cell_measurement_temperature     296(2)
_exptl_crystal_description     block
_exptl_crystal_colour     colourless
_exptl_crystal_size_max     0.50
_exptl_crystal_size_mid     0.35
_exptl_crystal_size_min     0.21
_exptl_crystal_density_diffrn     1.305
_exptl_crystal_density_meas     ?
_exptl_crystal_density_method     'not measured'
_exptl_crystal_F_000     448
_exptl_absorpt_coefficient_mu     0.322
_exptl_absorpt_correction_type     multi-scan
_exptl_absorpt_process_details     '(<i>SADABS</i>; Sheldrick, 1996)'
_exptl_absorpt_correction_T_min     0.8554
_exptl_absorpt_correction_T_max     0.9354
_exptl_special_details     ?
_diffrn_ambient_temperature     296(2)
_diffrn_radiation_type     MoK\a
_diffrn_radiation_wavelength     0.71073
_diffrn_radiation_source     'fine-focus sealed tube'
_diffrn_radiation_monochromator     graphite
_diffrn_measurement_device_type     'Bruker APEXII CCD area-detector'
_diffrn_measurement_method     'phi and omega scans'
_diffrn_detector_area_resol_mean     ?
_diffrn_reflns_number     7714
_diffrn_reflns_av_R_equivalents     0.0232
_diffrn_reflns_av_sigmaI/netI     0.0207
_diffrn_reflns_theta_min     2.32
_diffrn_reflns_theta_max     25.49
_diffrn_reflns_theta_full     25.49
_diffrn_measured_fraction_theta_max     0.999
_diffrn_measured_fraction_theta_full     0.999
_diffrn_reflns_limit_h_min     -11
_diffrn_reflns_limit_h_max     11
_diffrn_reflns_limit_k_min     -8
_diffrn_reflns_limit_k_max     8
_diffrn_reflns_limit_l_min     -21
_diffrn_reflns_limit_l_max     21
_diffrn_standards_number     0
_diffrn_standards_interval_count     0
_diffrn_standards_interval_time     0
_diffrn_standards_decay_%     0
_refine_special_details
;
Refinement of <i>F</i>^2^ against ALL reflections. The weighted <i>R</i>-factor
<i>wR</i> and
goodness of fit <i>S</i> are based on <i>F</i>^2^, conventional
<i>R</i>-factors <i>R</i> are based
on <i>F</i>, with <i>F</i> set to zero for negative <i>F</i>^2^. The threshold
expression of
<i>F</i>^2^ > \s(<i>F</i>^2^) is used only for calculating <i>R</i>-factors(gt)
<i>etc</i>. and is
not relevant to the choice of reflections for refinement. <i>R</i>-factors
based
on <i>F</i>^2^ are statistically about twice as large as those based on
<i>F</i>, and <i>R</i>-
factors based on ALL data will be even larger.
;
_reflns_number_total     2011
_reflns_number_gt     1487
_reflns_threshold_expression     I>2sigma(I)
_refine_ls_structure_factor_coef     Fsqd
_refine_ls_matrix_type     full
_refine_ls_R_factor_all     0.0632
_refine_ls_R_factor_gt     0.0445
_refine_ls_wR_factor_gt     0.1243
_refine_ls_wR_factor_ref     0.1401
_refine_ls_goodness_of_fit_ref     1.009
_refine_ls_restrained_S_all     1.009
_refine_ls_number_reflns     2011
_refine_ls_number_parameters     129
_refine_ls_number_restraints     0
_refine_ls_hydrogen_treatment     constr
_refine_ls_weighting_scheme     calc
_refine_ls_weighting_details
         'calc w=1/[\s^2^(Fo^2^)+(0.0697P)^2^+0.4335P] where P=(Fo^2^+2Fc^2^)/3'
_atom_sites_solution_hydrogens     geom
_atom_sites_solution_primary     direct
_atom_sites_solution_secondary     difmap
_refine_ls_shift/su_max     0.000
_refine_ls_shift/su_mean     0.000
_refine_diff_density_max     0.288
_refine_diff_density_min     -0.243
_refine_ls_extinction_method     none
_refine_ls_extinction_coef     ?
loop_
    _atom_type_symbol
    _atom_type_description
    _atom_type_scat_dispersion_real
    _atom_type_scat_dispersion_imag
    _atom_type_scat_source
    'C' 'C' 0.0033 0.0016
                         'International Tables Vol C Tables 4.2.6.8 and 6.1.1.4'
    'H' 'H' 0.0000 0.0000
                         'International Tables Vol C Tables 4.2.6.8 and 6.1.1.4'
    'N' 'N' 0.0061 0.0033
                         'International Tables Vol C Tables 4.2.6.8 and 6.1.1.4'
    'Cl' 'Cl' 0.1484 0.1585
                         'International Tables Vol C Tables 4.2.6.8 and 6.1.1.4'
    'O' 'O' 0.0106 0.0060
                         'International Tables Vol C Tables 4.2.6.8 and 6.1.1.4'
_computing_data_collection     'APEX2 (Bruker, 2004)'
_computing_cell_refinement     'SAINT (Bruker, 2004)'
_computing_data_reduction     'SAINT (Bruker, 2004)'
_computing_structure_solution     'SHELXS97 (Sheldrick, 2008)'
_computing_structure_refinement     'SHELXL97 (Sheldrick, 2008)'
_computing_molecular_graphics     'SHELXTL (Sheldrick, 2008)'
_computing_publication_material     'SHELXTL (Sheldrick, 2008)'
loop_
    _atom_site_type_symbol
    _atom_site_label
    _atom_site_fract_x
    _atom_site_fract_y
    _atom_site_fract_z
    _atom_site_U_iso_or_equiv
    _atom_site_adp_type
    _atom_site_calc_flag
    _atom_site_refinement_flags
    _atom_site_occupancy
    _atom_site_symmetry_multiplicity
    _atom_site_disorder_assembly
    _atom_site_disorder_group
    C C1 1.0326(2) 0.5640(3) 0.20070(11) 0.0443(5) Uani d . 1 1 . .
    C C2 0.9122(2) 0.6930(3) 0.19791(11) 0.0443(5) Uani d . 1 1 . .
    C C3 0.8956(3) 0.8109(3) 0.26283(13) 0.0526(6) Uani d . 1 1 . .
    H H3 0.8181 0.8998 0.2633 0.063 Uiso calc R 1 1 . .
    C C4 0.9928(3) 0.7961(4) 0.32578(13) 0.0594(7) Uani d . 1 1 . .
    H H4 0.9793 0.8755 0.3681 0.071 Uiso calc R 1 1 . .
    C C5 1.1092(3) 0.6675(4) 0.32793(13) 0.0594(7) Uani d . 1 1 . .
    H H5 1.1733 0.6584 0.3711 0.071 Uiso calc R 1 1 . .
    C C6 1.1285(2) 0.5519(4) 0.26424(12) 0.0526(6) Uani d . 1 1 . .
    H H6 1.2072 0.4650 0.2644 0.063 Uiso calc R 1 1 . .
    C C7 0.6897(3) 0.8227(4) 0.12831(16) 0.0648(7) Uani d . 1 1 . .
    H H7A 0.6262 0.7888 0.1670 0.097 Uiso calc R 1 1 . .
    H H7B 0.6398 0.8034 0.0791 0.097 Uiso calc R 1 1 . .
    H H7C 0.7188 0.9605 0.1340 0.097 Uiso calc R 1 1 . .
    C C8 0.9806(3) 0.2351(4) 0.14078(16) 0.0655(7) Uani d . 1 1 . .
    H H8A 0.9882 0.1661 0.0934 0.098 Uiso calc R 1 1 . .
    H H8B 0.8802 0.2518 0.1497 0.098 Uiso calc R 1 1 . .
    H H8C 1.0281 0.1580 0.1814 0.098 Uiso calc R 1 1 . .
    C C9 1.1273(2) 0.4748(4) 0.07858(11) 0.0487(5) Uani d . 1 1 . .
    C C10 1.1969(3) 0.6811(4) 0.08199(16) 0.0740(8) Uani d . 1 1 . .
    H H10A 1.2469 0.7003 0.1319 0.089 Uiso calc R 1 1 . .
    H H10B 1.1217 0.7823 0.0753 0.089 Uiso calc R 1 1 . .
    Cl Cl1 1.31970(9) 0.71410(17) 0.01279(4) 0.0981(4) Uani d . 1 1 . .
    N N1 0.8153(2) 0.6964(3) 0.13566(11) 0.0612(6) Uani d . 1 1 . .
    H H1 0.8305 0.6177 0.0984 0.073 Uiso calc R 1 1 . .
    N N2 1.04930(19) 0.4308(3) 0.13748(9) 0.0453(4) Uani d . 1 1 . .
    O O1 1.14232(19) 0.3589(3) 0.02587(9) 0.0643(5) Uani d . 1 1 . .
loop_
    _atom_site_aniso_label
    _atom_site_aniso_U_11
    _atom_site_aniso_U_22
    _atom_site_aniso_U_33
    _atom_site_aniso_U_12
    _atom_site_aniso_U_13
    _atom_site_aniso_U_23
    C1 0.0489(11) 0.0492(12) 0.0357(10) -0.0029(10) 0.0084(9) -0.0016(9)
    C2 0.0519(12) 0.0455(12) 0.0369(11) 0.0002(9) 0.0128(9) -0.0001(9)
    C3 0.0641(14) 0.0470(13) 0.0496(13) -0.0030(10) 0.0228(11) -0.0044(10)
    C4 0.0806(17) 0.0599(15) 0.0400(12) -0.0238(13) 0.0205(12) -0.0133(11)
    C5 0.0654(15) 0.0733(17) 0.0390(12) -0.0196(13) 0.0006(10) -0.0026(11)
    C6 0.0528(13) 0.0604(14) 0.0444(12) -0.0039(11) 0.0028(10) 0.0001(11)
    C7 0.0593(15) 0.0652(16) 0.0700(16) 0.0143(12) 0.0053(12) -0.0009(13)
    C8 0.0724(17) 0.0552(15) 0.0696(17) -0.0062(12) 0.0108(13) -0.0129(12)
    C9 0.0470(12) 0.0606(14) 0.0380(11) 0.0130(10) 0.0011(9) -0.0007(10)
    C10 0.0861(19) 0.0806(19) 0.0593(16) -0.0093(15) 0.0314(14) -0.0046(13)
    Cl1 0.0836(6) 0.1459(9) 0.0684(5) -0.0247(5) 0.0304(4) 0.0038(5)
    N1 0.0624(12) 0.0763(14) 0.0449(11) 0.0249(10) 0.0041(9) -0.0101(10)
    N2 0.0484(10) 0.0480(10) 0.0398(9) 0.0030(8) 0.0054(7) -0.0055(8)
    O1 0.0742(11) 0.0775(12) 0.0417(9) 0.0169(9) 0.0064(8) -0.0138(8)
_geom_special_details
;
All e.s.d.'s (except the e.s.d. in the dihedral angle between two l.s. planes)
are estimated using the full covariance matrix. The cell e.s.d.'s are taken
into account individually in the estimation of e.s.d.'s in distances, angles
and torsion angles; correlations between e.s.d.'s in cell parameters are only
used when they are defined by crystal symmetry. An approximate (isotropic)
treatment of cell e.s.d.'s is used for estimating e.s.d.'s involving l.s.
planes.
;
loop_
    _geom_bond_atom_site_label_1
    _geom_bond_atom_site_label_2
    _geom_bond_site_symmetry_2
    _geom_bond_distance
    _geom_bond_publ_flag
    C1 C6 . 1.377(3) ?
    C1 C2 . 1.405(3) ?
    C1 N2 . 1.442(3) ?
    C2 N1 . 1.363(3) ?
    C2 C3 . 1.406(3) ?
    C3 C4 . 1.377(4) ?
    C3 H3 . 0.9300 ?
    C4 C5 . 1.374(4) ?
    C4 H4 . 0.9300 ?
    C5 C6 . 1.384(3) ?
    C5 H5 . 0.9300 ?
    C6 H6 . 0.9300 ?
    C7 N1 . 1.432(3) ?
    C7 H7A . 0.9600 ?
    C7 H7B . 0.9600 ?
    C7 H7C . 0.9600 ?
    C8 N2 . 1.454(3) ?
    C8 H8A . 0.9600 ?
    C8 H8B . 0.9600 ?
    C8 H8C . 0.9600 ?
    C9 O1 . 1.224(3) ?
    C9 N2 . 1.341(3) ?
    C9 C10 . 1.517(4) ?
    C10 Cl1 . 1.742(3) ?
    C10 H10A . 0.9700 ?
    C10 H10B . 0.9700 ?
    N1 H1 . 0.8600 ?
loop_
    _geom_angle_atom_site_label_1
    _geom_angle_atom_site_label_2
    _geom_angle_atom_site_label_3
    _geom_angle_site_symmetry_1
    _geom_angle_site_symmetry_3
    _geom_angle
    _geom_angle_publ_flag
    C6 C1 C2 . . 121.60(19) ?
    C6 C1 N2 . . 119.48(19) ?
    C2 C1 N2 . . 118.76(18) ?
    N1 C2 C3 . . 122.7(2) ?
    N1 C2 C1 . . 120.60(19) ?
    C3 C2 C1 . . 116.7(2) ?
    C4 C3 C2 . . 120.7(2) ?
    C4 C3 H3 . . 119.6 ?
    C2 C3 H3 . . 119.6 ?
    C5 C4 C3 . . 121.9(2) ?
    C5 C4 H4 . . 119.0 ?
    C3 C4 H4 . . 119.0 ?
    C4 C5 C6 . . 118.3(2) ?
    C4 C5 H5 . . 120.8 ?
    C6 C5 H5 . . 120.8 ?
    C1 C6 C5 . . 120.8(2) ?
    C1 C6 H6 . . 119.6 ?
    C5 C6 H6 . . 119.6 ?
    N1 C7 H7A . . 109.5 ?
    N1 C7 H7B . . 109.5 ?
    H7A C7 H7B . . 109.5 ?
    N1 C7 H7C . . 109.5 ?
    H7A C7 H7C . . 109.5 ?
    H7B C7 H7C . . 109.5 ?
    N2 C8 H8A . . 109.5 ?
    N2 C8 H8B . . 109.5 ?
    H8A C8 H8B . . 109.5 ?
    N2 C8 H8C . . 109.5 ?
    H8A C8 H8C . . 109.5 ?
    H8B C8 H8C . . 109.5 ?
    O1 C9 N2 . . 123.3(2) ?
    O1 C9 C10 . . 122.0(2) ?
    N2 C9 C10 . . 114.78(19) ?
    C9 C10 Cl1 . . 112.58(19) ?
    C9 C10 H10A . . 109.1 ?
    Cl1 C10 H10A . . 109.1 ?
    C9 C10 H10B . . 109.1 ?
    Cl1 C10 H10B . . 109.1 ?
    H10A C10 H10B . . 107.8 ?
    C2 N1 C7 . . 124.2(2) ?
    C2 N1 H1 . . 117.9 ?
    C7 N1 H1 . . 117.9 ?
    C9 N2 C1 . . 124.03(19) ?
    C9 N2 C8 . . 119.30(19) ?
    C1 N2 C8 . . 116.63(18) ?
loop_
    _geom_torsion_atom_site_label_1
    _geom_torsion_atom_site_label_2
    _geom_torsion_atom_site_label_3
    _geom_torsion_atom_site_label_4
    _geom_torsion_site_symmetry_1
    _geom_torsion_site_symmetry_2
    _geom_torsion_site_symmetry_3
    _geom_torsion_site_symmetry_4
    _geom_torsion
    _geom_torsion_publ_flag
    C6 C1 C2 N1 . . . . -177.2(2) ?
    N2 C1 C2 N1 . . . . -1.9(3) ?
    C6 C1 C2 C3 . . . . 0.8(3) ?
    N2 C1 C2 C3 . . . . 176.12(18) ?
    N1 C2 C3 C4 . . . . 177.1(2) ?
    C1 C2 C3 C4 . . . . -0.8(3) ?
    C2 C3 C4 C5 . . . . 0.2(3) ?
    C3 C4 C5 C6 . . . . 0.6(4) ?
    C2 C1 C6 C5 . . . . 0.0(3) ?
    N2 C1 C6 C5 . . . . -175.32(19) ?
    C4 C5 C6 C1 . . . . -0.7(3) ?
    O1 C9 C10 Cl1 . . . . -9.6(3) ?
    N2 C9 C10 Cl1 . . . . 170.27(17) ?
    C3 C2 N1 C7 . . . . 1.9(4) ?
    C1 C2 N1 C7 . . . . 179.8(2) ?
    O1 C9 N2 C1 . . . . 178.84(19) ?
    C10 C9 N2 C1 . . . . -1.0(3) ?
    O1 C9 N2 C8 . . . . 1.3(3) ?
    C10 C9 N2 C8 . . . . -178.6(2) ?
    C6 C1 N2 C9 . . . . -91.2(3) ?
    C2 C1 N2 C9 . . . . 93.3(3) ?
    C6 C1 N2 C8 . . . . 86.4(3) ?
    C2 C1 N2 C8 . . . . -89.1(2) ?
loop_
    _geom_hbond_atom_site_label_D
    _geom_hbond_atom_site_label_H
    _geom_hbond_atom_site_label_A
    _geom_hbond_site_symmetry_A
    _geom_hbond_distance_DH
    _geom_hbond_distance_HA
    _geom_hbond_distance_DA
    _geom_hbond_angle_DHA
    N1 H1 O1 3_765 0.86 2.23 2.926(2) 138.1
data_global
_journal_date_recd_electronic     2012-12-17
_journal_date_accepted     2013-01-06
_journal_name_full     'Acta Crystallographica, Section E'
_journal_year     2013
_journal_volume     69
_journal_issue      2
_journal_page_first     o229
_journal_page_last     o229
_journal_paper_category     QO
_journal_paper_doi     10.1107/S1600536813000494
_journal_coeditor_code     NC2302
_publ_contact_author_name     'Jin-Ming Gao'
_publ_contact_author_address
;
College of Science
Northwest A&F University
Yangling 712100
People's Republic of China
;
_publ_contact_author_email     'jinminggao@nwsuaf.edu.cn'
_publ_contact_author_fax     '+86-29-87092335'
_publ_contact_author_phone     '+86-13992812408'
_publ_section_title
;
2-Chloro-<i>N</i>-methyl-<i>N</i>-[2-(methylamino)phenyl]acetamide
;
loop_
    _publ_author_name
    _publ_author_footnote
    _publ_author_address
    'Bai, Yu-Bin' .
;
College of Science
Northwest A&F University
Yangling Shaanxi 712100
People's Republic of China
;
    'Chen, Xia-Hui' .
;
College of Science
Northwest A&F University
Yangling Shaanxi 712100
People's Republic of China
;
    'Ma, Ya-Tuan' .
;
College of Science
Northwest A&F University
Yangling Shaanxi 712100
People's Republic of China
;
    'Zhang, An-Ling' .
;
College of Science
Northwest A&F University
Yangling Shaanxi 712100
People's Republic of China
;
    'Gao, Jin-Ming' .
;
College of Science
Northwest A&F University
Yangling Shaanxi 712100
People's Republic of China
;
