# Supplementary material for: 2-Chloro-N-methyl-N-[2-(methyl­amino)­phen­yl]acetamide
Source: Acta Crystallogr Sect E Struct Rep Online. 2013 Jan 12;69(Pt 2):o229. doi: 10.1107/S1600536813000494 (PMC3569763; doi:10.1107/S1600536813000494)
Supplement: Supplementary file 2 [file e-69-0o229-Isup2.hkl]

# 
# h,k,l, Fc-squared, Fo-squared, sigma(Fo-squared) and status flag 
# 
data_I
_shelx_title ' B in P2(1)/n' 
_shelx_refln_list_code          4 
_shelx_F_calc_maximum      125.80 
_exptl_crystal_F_000       448.00 
_reflns_d_resolution_high  0.8258 
 
loop_ 
 _symmetry_equiv_pos_as_xyz 
 'x, y, z' 
 '-x+1/2, y+1/2, -z+1/2' 
 '-x, -y, -z' 
 'x-1/2, -y-1/2, z-1/2' 
 
_cell_length_a     9.2483 
_cell_length_b     6.6630 
_cell_length_c    17.6224 
_cell_angle_alpha  90.000 
_cell_angle_beta   94.377 
_cell_angle_gamma  90.000 
 
_shelx_F_squared_multiplier     1.000 
 
loop_ 
 _refln_index_h 
 _refln_index_k 
 _refln_index_l 
 _refln_F_squared_calc 
 _refln_F_squared_meas 
 _refln_F_squared_sigma 
 _refln_observed_status 
   2   0   0        5.45        3.97      1.11 o 
   4   0   0     1254.97     1366.65     23.45 o 
   6   0   0      969.47      988.23     10.87 o 
   8   0   0       26.23       26.44      2.88 o 
  10   0   0       19.79       24.22      4.88 o 
   1   1   0     5912.46     5576.42     49.42 o 
   2   1   0     2927.31     2899.68     21.55 o 
   3   1   0      940.92     1035.05      7.36 o 
   4   1   0      415.67      386.33      3.55 o 
   5   1   0       38.97       40.44      1.74 o 
   6   1   0        2.16        1.49      0.80 o 
   7   1   0        2.34        1.56      0.96 o 
   8   1   0        1.39        3.82      1.20 o 
   9   1   0        0.40        0.04      1.33 o 
  10   1   0       39.82       43.35      3.32 o 
  11   1   0       23.97       27.13      3.15 o 
   0   2   0     8749.05     8936.94     61.63 o 
   1   2   0      644.79      643.99      5.91 o 
   2   2   0      507.29      503.71      4.54 o 
   3   2   0       36.22       33.97      1.53 o 
   4   2   0        0.03        3.55      0.62 o 
   5   2   0       26.40       28.41      1.73 o 
   6   2   0      228.12      219.80      4.46 o 
   7   2   0        7.52       10.57      1.59 o 
   8   2   0       87.33       72.61      3.14 o 
   9   2   0        0.19       -0.05      1.26 o 
  10   2   0       82.12       78.99      4.28 o 
   1   3   0      114.76      117.16      2.01 o 
   2   3   0       69.87       66.52      1.50 o 
   3   3   0      487.77      545.48      5.51 o 
   4   3   0      190.90      193.12      4.75 o 
   5   3   0        0.04       -1.17      0.84 o 
   6   3   0        0.01       -0.34      1.56 o 
   7   3   0       91.34       80.19      3.24 o 
   8   3   0        5.90        5.32      1.67 o 
   9   3   0        0.25       -1.69      1.39 o 
  10   3   0        1.55        2.80      1.86 o 
   0   4   0      114.87      130.05      3.49 o 
   1   4   0      241.76      234.63      3.29 o 
   2   4   0        8.24       10.40      1.14 o 
   3   4   0        0.07        0.86      0.80 o 
   4   4   0       12.72       13.79      1.59 o 
   5   4   0        4.89        3.11      1.29 o 
   6   4   0       16.39       11.42      1.82 o 
   7   4   0        9.72       13.74      1.91 o 
   8   4   0        0.05       -1.70      1.38 o 
   9   4   0        6.42        7.34      1.83 o 
   1   5   0       43.84       43.20      2.07 o 
   2   5   0        4.07        6.03      1.24 o 
   3   5   0      124.34      113.14      3.58 o 
   4   5   0       26.08       26.61      2.19 o 
   5   5   0       16.50       15.81      2.35 o 
   6   5   0        7.87        5.21      1.56 o 
   7   5   0       17.12       16.38      2.16 o 
   8   5   0       14.99       10.99      1.95 o 
   0   6   0       28.86       32.24      3.55 o 
   1   6   0       19.67       21.60      2.10 o 
   2   6   0       67.76       68.33      3.08 o 
   3   6   0        0.38        1.46      1.65 o 
   4   6   0       74.03       73.89      3.38 o 
   5   6   0       12.05       15.13      2.00 o 
   6   6   0        2.56        1.89      1.59 o 
   7   6   0        2.47        3.13      1.57 o 
   1   7   0        1.55        2.20      1.52 o 
   2   7   0        5.22        5.28      1.83 o 
   3   7   0        5.83        5.82      1.79 o 
   4   7   0       19.23       16.42      2.17 o 
   5   7   0        1.69        3.11      1.58 o 
   0   8   0       78.37       70.94      7.22 o 
   1   8   0        0.41        0.34      1.64 o 
 -11   0   1       23.09       33.87      5.69 o 
  -9   0   1      155.99      182.92      6.55 o 
  -7   0   1       28.02       32.69      2.80 o 
  -5   0   1      306.55      298.42      4.87 o 
  -3   0   1     1332.54     1205.75     13.54 o 
   1   0   1     1289.73     1401.18     12.64 o 
   3   0   1       34.49       30.76      1.41 o 
   5   0   1      356.71      310.69      5.04 o 
   7   0   1       28.38       22.50      3.43 o 
   9   0   1       67.86       60.84      4.22 o 
  11   0   1       38.29       53.99      6.73 o 
 -11   1   1        4.88        9.81      3.73 o 
 -10   1   1       11.46       10.96      2.12 o 
  -9   1   1       63.15       66.45      3.58 o 
  -8   1   1       28.90       26.79      2.40 o 
  -7   1   1      212.21      210.51      6.71 o 
  -6   1   1       32.99       32.17      1.62 o 
  -5   1   1      213.34      243.69      3.03 o 
  -4   1   1       35.11       41.79      1.23 o 
  -3   1   1      101.28      104.89      1.73 o 
  -2   1   1     2292.56     2324.08     13.50 o 
  -1   1   1      908.65     1033.70      6.54 o 
   0   1   1     5097.81     4912.95     26.29 o 
   1   1   1     3048.40     3067.35     18.77 o 
   2   1   1     1782.53     1800.20     10.86 o 
   3   1   1     1485.19     1534.94     10.06 o 
   4   1   1      907.38     1003.06      7.79 o 
   5   1   1       90.05       88.49      1.80 o 
   6   1   1       91.49       93.72      2.46 o 
   7   1   1       98.40      102.03      3.38 o 
   8   1   1       37.53       39.91      2.33 o 
   9   1   1        6.35        7.34      1.73 o 
  10   1   1       78.45       84.71     11.51 o 
  11   1   1        8.11        4.43      1.81 o 
 -10   2   1        0.00        3.16      1.61 o 
  -9   2   1        0.01        2.20      1.52 o 
  -8   2   1       37.15       38.17      3.04 o 
  -7   2   1       13.41       12.81      1.68 o 
  -6   2   1       12.31       11.68      1.49 o 
  -5   2   1      128.41      141.46      2.63 o 
  -4   2   1      324.87      382.03      3.56 o 
  -3   2   1      136.00      218.12      2.90 o 
  -2   2   1     2907.33     2977.73     24.52 o 
  -1   2   1     3277.52     3258.24     18.66 o 
   0   2   1      193.30      200.49      2.23 o 
   1   2   1      223.73      245.89      2.50 o 
   2   2   1     3586.03     3426.69     17.93 o 
   3   2   1     2665.27     2627.75     16.08 o 
   4   2   1       49.41       48.63      1.72 o 
   5   2   1       21.80       19.33      1.23 o 
   6   2   1        5.53        3.57      0.92 o 
   7   2   1       14.02        7.69      1.46 o 
   8   2   1        8.95        9.50      2.52 o 
   9   2   1       25.24       32.01      6.15 o 
  10   2   1        4.35        7.86      2.07 o 
 -10   3   1        3.81        2.20      1.59 o 
  -9   3   1        0.61        0.48      1.27 o 
  -8   3   1       31.68       32.91      2.49 o 
  -7   3   1      138.17      142.69      4.16 o 
  -6   3   1       17.85       18.16      1.83 o 
  -5   3   1        0.91        1.15      1.11 o 
  -4   3   1        6.00        9.55      0.95 o 
  -3   3   1       13.04       17.09      1.13 o 
  -2   3   1      638.27      612.97      5.89 o 
  -1   3   1      672.22      666.34      5.28 o 
   0   3   1      634.19      623.76      5.09 o 
   1   3   1      846.53      890.17      6.60 o 
   2   3   1       66.14       65.50      1.54 o 
   3   3   1        2.58        1.39      0.50 o 
   4   3   1       85.61       89.18      2.77 o 
   5   3   1       55.35       50.06      2.37 o 
   6   3   1      178.63      197.24      4.63 o 
   7   3   1        0.04       -0.02      1.06 o 
   8   3   1        5.21        4.87      1.50 o 
   9   3   1        0.56        2.01      1.67 o 
  10   3   1        2.20        4.95      1.76 o 
  -9   4   1        0.77        1.88      1.45 o 
  -8   4   1       13.44        7.57      1.70 o 
  -7   4   1        1.34        1.39      1.95 o 
  -6   4   1       19.13       18.55      1.98 o 
  -5   4   1       49.09       45.23      2.53 o 
  -4   4   1      114.09      135.47      3.64 o 
  -3   4   1       19.19       15.23      1.30 o 
  -2   4   1       95.05       87.48      2.39 o 
  -1   4   1        1.49        4.08      1.01 o 
   0   4   1        7.01        8.82      0.93 o 
   1   4   1        1.13       -0.30      0.62 o 
   2   4   1      366.32      366.21      5.17 o 
   3   4   1      152.05      168.34      3.88 o 
   4   4   1       89.46       83.65      2.94 o 
   5   4   1       15.81       14.23      1.77 o 
   6   4   1       30.59       33.73      3.27 o 
   7   4   1        7.78        7.98      1.64 o 
   8   4   1       41.61       40.97      3.41 o 
   9   4   1        3.00        3.82      1.58 o 
  -8   5   1        3.29        2.94      1.54 o 
  -7   5   1        1.14       -0.22      1.24 o 
  -6   5   1        2.98        0.46      1.14 o 
  -5   5   1       19.55       19.25      2.06 o 
  -4   5   1        4.02        0.34      1.44 o 
  -3   5   1        1.04        0.76      1.05 o 
  -2   5   1       76.44       71.02      2.51 o 
  -1   5   1       96.28      104.72      2.91 o 
   0   5   1       66.90       70.85      2.44 o 
   1   5   1        5.05        6.43      1.19 o 
   2   5   1       13.16       16.44      1.57 o 
   3   5   1        8.83        8.13      1.43 o 
   4   5   1       18.43       18.93      1.92 o 
   5   5   1        0.00        0.82      1.23 o 
   6   5   1       56.49       59.58      4.34 o 
   7   5   1       16.08       17.23      2.24 o 
   8   5   1        0.72        3.14      1.53 o 
  -7   6   1        3.92        3.56      1.68 o 
  -6   6   1        0.81        2.51      1.37 o 
  -5   6   1       20.00       21.20      2.29 o 
  -4   6   1        1.47        1.77      1.34 o 
  -3   6   1       79.36       74.47      3.29 o 
  -2   6   1       17.74       24.00      2.16 o 
  -1   6   1       38.26       42.65      2.61 o 
   0   6   1        8.52        9.67      2.21 o 
   1   6   1        0.43       -0.52      1.43 o 
   2   6   1       31.54       33.41      2.38 o 
   3   6   1        1.72        3.52      1.37 o 
   4   6   1        0.63       -0.61      1.18 o 
   5   6   1        9.75        6.70      1.61 o 
   6   6   1        0.31        0.12      1.31 o 
   7   6   1        4.95        3.07      3.23 o 
  -5   7   1        5.04        1.18      1.51 o 
  -4   7   1       27.20       25.34      2.55 o 
  -3   7   1        3.70        2.18      2.16 o 
  -2   7   1        5.09        2.32      1.56 o 
  -1   7   1       77.87       82.27      4.13 o 
   0   7   1        8.03        5.73      1.58 o 
   1   7   1       17.88       18.41      2.53 o 
   2   7   1        0.16        0.07      1.30 o 
   3   7   1        1.82        5.07      1.70 o 
   4   7   1        2.35        6.01      1.91 o 
   5   7   1        3.21       -0.13      1.26 o 
  -1   8   1        1.01        1.33      2.75 o 
   0   8   1        0.01        1.26      1.91 o 
   1   8   1        1.80        1.42      1.98 o 
 -10   0   2        2.14        4.26      2.85 o 
  -8   0   2       32.93       33.39      6.23 o 
  -6   0   2     1230.82     1295.68     13.15 o 
  -4   0   2       16.39       15.53      1.21 o 
  -2   0   2     5046.51     4971.43     34.54 o 
   0   0   2       84.29       70.35      2.22 o 
   2   0   2     8575.74     8303.37     56.99 o 
   4   0   2      277.53      250.06      4.09 o 
   6   0   2      235.09      245.68      5.45 o 
   8   0   2      194.64      174.22      6.93 o 
  10   0   2       29.14       35.34      3.67 o 
 -11   1   2        0.49        0.12      1.56 o 
 -10   1   2        2.48        2.35      1.49 o 
  -9   1   2       35.35       38.79      2.92 o 
  -8   1   2       13.67       12.64      1.69 o 
  -7   1   2       81.26       84.31      2.54 o 
  -6   1   2       43.09       46.07      1.62 o 
  -5   1   2       15.96       15.43      0.99 o 
  -4   1   2     2059.03     2139.88     12.41 o 
  -3   1   2       19.23       13.43      0.98 o 
  -2   1   2     1679.63     1703.46     10.45 o 
  -1   1   2       42.18       47.70      1.96 o 
   0   1   2       64.60       74.34      1.24 o 
   1   1   2     1367.83     1426.50      8.66 o 
   2   1   2    11098.12    10719.33     63.89 o 
   3   1   2      266.16      298.74      3.35 o 
   4   1   2      593.96      491.94      4.94 o 
   5   1   2       79.15       74.71      1.64 o 
   6   1   2        4.06       12.49      1.23 o 
   7   1   2       22.47       26.28      1.73 o 
   8   1   2      421.37      453.06      7.04 o 
   9   1   2        5.38        4.80      1.84 o 
  10   1   2        4.32        5.55      2.27 o 
 -10   2   2       10.29       14.79      5.09 o 
  -9   2   2       65.18       64.93      3.72 o 
  -8   2   2      143.72      136.14      4.04 o 
  -7   2   2      143.19      163.14      4.35 o 
  -6   2   2      132.88      130.11      3.46 o 
  -5   2   2      276.80      277.81      4.58 o 
  -4   2   2      121.41      118.38      2.31 o 
  -3   2   2      456.36      503.52      4.88 o 
  -2   2   2     3714.99     3879.12     22.14 o 
  -1   2   2      417.36      514.13      4.52 o 
   0   2   2      689.28      640.63      7.52 o 
   1   2   2       18.25       26.27      0.91 o 
   2   2   2        7.84        4.69      0.53 o 
   3   2   2      624.32      621.87      5.58 o 
   4   2   2      226.44      235.30      3.37 o 
   5   2   2      641.25      633.32      6.40 o 
   6   2   2      325.04      314.41      4.61 o 
   7   2   2        6.51        7.63      1.53 o 
   8   2   2       10.18       10.59      1.76 o 
   9   2   2       28.47       28.22      5.59 o 
  10   2   2        0.31        1.27      2.14 o 
 -10   3   2       33.56       45.21      3.57 o 
  -9   3   2        4.06        4.81      1.57 o 
  -8   3   2       42.07       31.62      2.49 o 
  -7   3   2       56.85       56.07      2.88 o 
  -6   3   2       83.52       80.67      3.02 o 
  -5   3   2       19.95       19.14      1.71 o 
  -4   3   2      866.46      911.38      8.07 o 
  -3   3   2      147.76      133.64      2.64 o 
  -2   3   2      599.72      611.76      5.91 o 
  -1   3   2       13.99       15.69      0.89 o 
   0   3   2      271.10      311.21      3.35 o 
   1   3   2      147.49      179.97      2.54 o 
   2   3   2        7.13        2.51      0.62 o 
   3   3   2      599.39      630.85      5.98 o 
   4   3   2        1.56        2.66      0.91 o 
   5   3   2        6.22        7.81      1.29 o 
   6   3   2      126.80      127.59      3.78 o 
   7   3   2        0.45        0.02      1.03 o 
   8   3   2       14.53       17.27      2.06 o 
   9   3   2       11.36       12.10      2.35 o 
  10   3   2        3.06        3.49      1.77 o 
  -9   4   2        0.50       -0.01      2.53 o 
  -8   4   2       25.19       22.47      2.38 o 
  -7   4   2      103.25      105.84      3.81 o 
  -6   4   2       46.23       42.09      3.54 o 
  -5   4   2      150.52      138.80      3.92 o 
  -4   4   2        3.33        1.69      0.98 o 
  -3   4   2        9.72       10.14      1.19 o 
  -2   4   2       57.34       72.52      2.58 o 
  -1   4   2       58.25       56.84      1.76 o 
   0   4   2        0.16       -0.45      0.62 o 
   1   4   2     1070.70     1077.27      8.18 o 
   2   4   2       12.47       19.19      1.41 o 
   3   4   2       22.98       29.11      1.93 o 
   4   4   2        6.92        7.87      1.34 o 
   5   4   2       21.88       18.52      1.89 o 
   6   4   2       41.77       37.66      2.49 o 
   7   4   2        7.01        7.00      1.54 o 
   8   4   2        0.06        0.85      1.31 o 
   9   4   2        0.33        1.75      1.52 o 
  -8   5   2        1.48        0.94      1.41 o 
  -7   5   2        3.64        3.98      1.58 o 
  -6   5   2       10.86       12.24      2.43 o 
  -5   5   2       39.98       41.65      3.42 o 
  -4   5   2        9.22        9.09      1.63 o 
  -3   5   2        2.64        7.89      2.53 o 
  -2   5   2        7.29        6.56      1.25 o 
  -1   5   2        5.16        7.62      1.34 o 
   0   5   2       81.00       80.17      2.58 o 
   1   5   2        3.95        5.73      1.13 o 
   2   5   2       44.63       47.13      2.19 o 
   3   5   2      196.29      196.11      4.55 o 
   4   5   2       28.34       26.81      2.20 o 
   5   5   2       17.10       12.06      2.47 o 
   6   5   2        8.22        8.20      1.68 o 
   7   5   2        5.16        3.45      1.59 o 
   8   5   2        2.14        5.44      1.73 o 
  -7   6   2        2.05        0.10      1.40 o 
  -6   6   2        6.37        4.91      1.65 o 
  -5   6   2       39.49       43.49      2.92 o 
  -4   6   2       16.66       16.61      2.04 o 
  -3   6   2       11.26       17.21      1.96 o 
  -2   6   2        1.49        1.93      1.28 o 
  -1   6   2        6.84        5.80      1.41 o 
   0   6   2        1.14        2.29      1.21 o 
   1   6   2       48.20       56.60      2.95 o 
   2   6   2        0.81       -0.10      1.26 o 
   3   6   2        9.82        7.01      1.57 o 
   4   6   2       35.49       26.65      2.39 o 
   5   6   2       10.24        9.82      1.84 o 
   6   6   2       11.36        8.39      1.80 o 
   7   6   2       12.03       12.33      2.11 o 
  -5   7   2       13.29        8.25      2.67 o 
  -4   7   2        5.03        6.21      2.23 o 
  -3   7   2       16.89       20.08      4.11 o 
  -2   7   2        5.71        2.90      1.66 o 
  -1   7   2       16.23       15.92      2.09 o 
   0   7   2        8.48       12.09      2.00 o 
   1   7   2        6.62        6.94      2.14 o 
   2   7   2        0.34        2.24      1.43 o 
   3   7   2        0.27        0.11      1.36 o 
   4   7   2       12.74       14.38      3.14 o 
   5   7   2        8.70       11.03      2.24 o 
  -1   8   2        0.48        1.25      1.62 o 
   0   8   2       39.80       36.18      4.01 o 
 -11   0   3       10.63       15.16      4.46 o 
  -9   0   3       76.00       83.37      4.47 o 
  -7   0   3       40.73       37.40      3.06 o 
  -5   0   3     1298.22     1189.49     11.87 o 
  -3   0   3      432.60      364.34      4.74 o 
  -1   0   3        0.66        6.47      0.81 o 
   1   0   3     3885.25     3750.57     36.63 o 
   3   0   3      548.84      595.24      6.58 o 
   5   0   3      436.05      391.02      5.78 o 
   7   0   3      333.74      287.41      8.65 o 
   9   0   3      120.50      134.87      5.84 o 
 -11   1   3        0.01        2.34      2.09 o 
 -10   1   3        0.65        0.69      2.60 o 
  -9   1   3      134.67      122.90      4.53 o 
  -8   1   3       17.26       12.39      2.06 o 
  -7   1   3      246.04      241.37      4.17 o 
  -6   1   3       36.92       32.60      1.44 o 
  -5   1   3      686.98      717.03      5.99 o 
  -4   1   3      365.56      389.05      3.80 o 
  -3   1   3       85.22       78.26      1.49 o 
  -2   1   3     1579.84     1643.17      9.28 o 
  -1   1   3    15825.98    15479.09     93.85 o 
   0   1   3        8.42        3.36      0.56 o 
   1   1   3      387.25      316.15      2.65 o 
   2   1   3     1128.87     1210.25      8.13 o 
   3   1   3       19.14       17.08      0.94 o 
   4   1   3      851.61      869.81      7.26 o 
   5   1   3        4.51        2.38      0.74 o 
   6   1   3       65.35       68.45      2.22 o 
   7   1   3       32.61       35.70      1.93 o 
   8   1   3       17.95       20.84      1.93 o 
   9   1   3      162.84      157.27      5.17 o 
  10   1   3        1.95        1.46      2.29 o 
 -10   2   3        4.70        2.04      1.64 o 
  -9   2   3        0.69        1.35      1.36 o 
  -8   2   3       26.50       27.46      2.23 o 
  -7   2   3        0.98       -0.79      1.12 o 
  -6   2   3       17.58       15.14      1.58 o 
  -5   2   3      224.84      205.88      3.01 o 
  -4   2   3       48.84       36.45      1.51 o 
  -3   2   3     1552.39     1503.55     10.49 o 
  -2   2   3      678.72      655.73      5.60 o 
  -1   2   3      180.95      182.52      2.10 o 
   0   2   3      164.57      163.04      2.21 o 
   1   2   3      198.33      191.72      2.27 o 
   2   2   3       58.95       42.28      1.15 o 
   3   2   3      814.80      820.97      6.86 o 
   4   2   3      391.78      372.52      4.47 o 
   5   2   3      129.56      138.33      2.85 o 
   6   2   3       49.10       51.80      2.12 o 
   7   2   3       24.35       18.74      1.90 o 
   8   2   3       80.90       78.75      7.69 o 
   9   2   3       10.59       10.05      2.00 o 
  10   2   3        3.94        3.07      2.36 o 
 -10   3   3        4.16        2.11      2.58 o 
  -9   3   3       12.72        8.98      3.44 o 
  -8   3   3        1.70        0.79      1.25 o 
  -7   3   3       14.20        8.79      1.67 o 
  -6   3   3      120.91      105.44      3.40 o 
  -5   3   3      101.67      106.53      3.17 o 
  -4   3   3       87.51       77.38      2.41 o 
  -3   3   3       10.39       15.18      1.16 o 
  -2   3   3      264.43      275.29      4.21 o 
  -1   3   3      168.84      156.21      2.28 o 
   0   3   3      503.68      479.58      4.38 o 
   1   3   3     1040.80     1147.72      7.92 o 
   2   3   3        0.01        0.64      0.55 o 
   3   3   3      118.22      115.27      2.33 o 
   4   3   3      182.85      186.39      3.55 o 
   5   3   3      154.38      136.60      3.73 o 
   6   3   3       27.03       30.39      2.17 o 
   7   3   3       58.49       47.99      2.98 o 
   8   3   3        1.40        2.64      2.31 o 
   9   3   3       18.23       15.55      2.33 o 
  10   3   3        3.20        7.40      2.17 o 
  -9   4   3        0.06        1.10      2.08 o 
  -8   4   3       32.55       24.09      2.46 o 
  -7   4   3        6.53        2.60      1.39 o 
  -6   4   3        0.23       -0.24      1.12 o 
  -5   4   3       23.79       23.09      2.66 o 
  -4   4   3       55.78       59.10      2.59 o 
  -3   4   3      171.29      169.37      3.37 o 
  -2   4   3        1.02        3.06      0.90 o 
  -1   4   3      123.60      119.42      2.61 o 
   0   4   3      696.32      696.14      6.15 o 
   1   4   3      123.74      123.87      2.86 o 
   2   4   3       78.32       81.27      2.04 o 
   3   4   3      152.18      145.78      5.09 o 
   4   4   3        2.22       -1.70      1.56 o 
   5   4   3        7.97        7.13      1.45 o 
   6   4   3       15.70       12.06      2.25 o 
   7   4   3        0.70        0.35      1.18 o 
   8   4   3        2.09        3.22      1.44 o 
   9   4   3        1.40        3.07      1.51 o 
  -8   5   3        4.79        8.47      1.90 o 
  -7   5   3        2.43        0.95      1.60 o 
  -6   5   3        2.45        4.22      1.56 o 
  -5   5   3        0.74       -0.31      1.09 o 
  -4   5   3        4.33        3.42      1.35 o 
  -3   5   3        4.94        3.59      1.45 o 
  -2   5   3       11.77       13.90      1.48 o 
  -1   5   3      100.26      117.08      3.04 o 
   0   5   3        8.52       11.44      1.39 o 
   1   5   3       32.46       42.06      2.06 o 
   2   5   3        0.90        0.30      1.01 o 
   3   5   3        3.56        3.97      1.29 o 
   4   5   3        0.74        0.53      1.10 o 
   5   5   3        7.67        7.19      1.54 o 
   6   5   3        9.42       11.72      1.86 o 
   7   5   3        0.02       -0.93      1.18 o 
   8   5   3        1.98        2.45      1.58 o 
  -7   6   3        2.07        3.37      1.68 o 
  -6   6   3        6.35        6.85      1.73 o 
  -5   6   3        0.02        0.24      1.25 o 
  -4   6   3        0.04       -1.12      1.27 o 
  -3   6   3       44.14       38.09      2.69 o 
  -2   6   3       68.59       63.93      2.72 o 
  -1   6   3      155.29      146.31      4.91 o 
   0   6   3        4.71        4.69      1.38 o 
   1   6   3       27.85       30.13      2.34 o 
   2   6   3        6.94        7.21      1.80 o 
   3   6   3        7.41        9.91      1.72 o 
   4   6   3       16.37       25.42      2.76 o 
   5   6   3       10.93       11.08      2.31 o 
   6   6   3        1.05        3.80      1.52 o 
   7   6   3        5.35        7.12      2.62 o 
  -5   7   3       29.74       30.91      2.86 o 
  -4   7   3        2.60        2.66      1.47 o 
  -3   7   3        1.17        0.91      1.43 o 
  -2   7   3       49.72       47.95      3.47 o 
  -1   7   3       64.22       65.54      3.39 o 
   0   7   3       52.67       51.53      3.12 o 
   1   7   3        1.38        0.60      1.58 o 
   2   7   3        1.01        1.20      1.69 o 
   3   7   3       11.36        9.11      3.03 o 
   4   7   3        2.16        0.21      1.54 o 
   5   7   3       10.43       10.81      2.04 o 
 -10   0   4        2.83        1.59      2.71 o 
  -8   0   4       43.00       49.57      3.57 o 
  -6   0   4      302.42      355.33      6.02 o 
  -4   0   4     2335.17     2258.33     18.63 o 
  -2   0   4      285.87      262.69      3.56 o 
   0   0   4       21.60       13.47      1.22 o 
   2   0   4     5307.43     5356.36     37.62 o 
   4   0   4      879.25      802.45      8.66 o 
   6   0   4      484.74      426.10      8.58 o 
   8   0   4      120.00      122.72      5.27 o 
  10   0   4        2.96        5.25      2.17 o 
 -11   1   4        0.40        1.79      2.04 o 
 -10   1   4        0.27        2.73      1.61 o 
  -9   1   4        9.69        6.82      1.95 o 
  -8   1   4        0.17        2.80      1.23 o 
  -7   1   4        0.02        1.12      1.28 o 
  -6   1   4      154.80      156.24      2.82 o 
  -5   1   4      777.83      813.26      6.58 o 
  -4   1   4      391.74      369.22      3.79 o 
  -3   1   4      456.85      429.74      5.43 o 
  -2   1   4     4140.33     3910.78     19.96 o 
  -1   1   4      570.14      605.86      5.11 o 
   0   1   4     1372.31     1354.54      8.82 o 
   1   1   4     2163.40     2110.48     11.78 o 
   2   1   4     3001.83     2984.54     17.21 o 
   3   1   4        4.54        6.39      0.61 o 
   4   1   4      957.40      896.53      6.54 o 
   5   1   4      116.62      117.06      2.60 o 
   6   1   4       38.72       46.17      1.94 o 
   7   1   4      248.00      234.08      4.79 o 
   8   1   4        2.46        0.35      1.06 o 
   9   1   4        8.61       10.71      1.99 o 
  10   1   4       10.87       10.52      2.28 o 
 -10   2   4        1.11        0.52      1.81 o 
  -9   2   4        0.01       -1.06      1.14 o 
  -8   2   4       52.63       53.34      4.17 o 
  -7   2   4       94.09       99.06      3.35 o 
  -6   2   4        9.85       10.29      1.43 o 
  -5   2   4       21.45       24.18      1.20 o 
  -4   2   4        5.92       14.65      1.31 o 
  -3   2   4      218.86      206.46      3.64 o 
  -2   2   4       12.47       10.52      0.80 o 
  -1   2   4      953.59      887.35      6.01 o 
   0   2   4        0.24        2.38      0.56 o 
   1   2   4      280.55      338.24      3.59 o 
   2   2   4      139.60      125.10      2.69 o 
   3   2   4       63.25       57.39      1.92 o 
   4   2   4      450.28      450.13      5.24 o 
   5   2   4        0.61        0.46      0.68 o 
   6   2   4      150.07      152.65      3.60 o 
   7   2   4        1.07        2.12      1.25 o 
   8   2   4        8.39       11.96      1.98 o 
   9   2   4        1.85        3.70      1.64 o 
  10   2   4        0.03        2.40      1.59 o 
 -10   3   4        5.32        2.29      1.62 o 
  -9   3   4        2.79        0.79      1.35 o 
  -8   3   4       10.25       11.02      1.83 o 
  -7   3   4       35.57       36.92      3.96 o 
  -6   3   4      290.41      288.17      5.49 o 
  -5   3   4       77.85       85.90      2.92 o 
  -4   3   4      151.27      187.55      3.36 o 
  -3   3   4     1769.20     1690.86     12.30 o 
  -2   3   4      956.30      998.70      8.23 o 
  -1   3   4      163.04      167.57      2.41 o 
   0   3   4      449.06      520.93      5.27 o 
   1   3   4      928.15      915.12      6.85 o 
   2   3   4      306.70      297.20      3.46 o 
   3   3   4      268.06      266.83      3.35 o 
   4   3   4        1.00        1.53      0.68 o 
   5   3   4      111.84      112.96      3.32 o 
   6   3   4        0.14       -0.04      1.16 o 
   7   3   4        4.67        4.10      1.34 o 
   8   3   4        0.03        0.31      1.08 o 
   9   3   4       10.90       12.47      2.71 o 
  -9   4   4       15.40       12.86      2.95 o 
  -8   4   4       12.01       12.27      2.58 o 
  -7   4   4        4.45        7.56      1.94 o 
  -6   4   4        8.42        7.08      1.62 o 
  -5   4   4       68.28       60.33      3.54 o 
  -4   4   4       65.75       70.68      2.42 o 
  -3   4   4       83.78       80.57      2.71 o 
  -2   4   4       89.26       85.10      2.72 o 
  -1   4   4       49.76       62.40      2.23 o 
   0   4   4        5.45        5.33      0.86 o 
   1   4   4       79.16       82.23      2.10 o 
   2   4   4       57.07       62.19      1.91 o 
   3   4   4       90.36      113.18      3.47 o 
   4   4   4        2.96        4.20      1.11 o 
   5   4   4       23.15       24.60      2.48 o 
   6   4   4        8.75        7.11      1.51 o 
   7   4   4        0.41        3.40      1.35 o 
   8   4   4       20.72       20.63      2.28 o 
   9   4   4        4.66        6.64      1.77 o 
  -8   5   4        6.35        4.09      2.28 o 
  -7   5   4        0.06        0.99      1.36 o 
  -6   5   4       37.69       33.43      2.63 o 
  -5   5   4        4.74        9.24      1.68 o 
  -4   5   4        5.46       11.94      1.91 o 
  -3   5   4      662.55      632.48      7.51 o 
  -2   5   4      201.52      194.47      3.98 o 
  -1   5   4       31.19       29.42      1.90 o 
   0   5   4        1.68        1.08      1.03 o 
   1   5   4      212.51      217.97      4.08 o 
   2   5   4      117.27      102.92      3.34 o 
   3   5   4       65.06       67.45      3.50 o 
   4   5   4        5.88        4.42      1.31 o 
   5   5   4        8.76        8.79      2.07 o 
   6   5   4        9.42       10.96      2.38 o 
   7   5   4        0.02       -0.87      1.20 o 
   8   5   4        0.01        2.46      1.50 o 
  -7   6   4        5.18        6.46      1.79 o 
  -6   6   4        2.19        1.85      1.42 o 
  -5   6   4        8.54        5.64      1.58 o 
  -4   6   4        0.10       -0.31      1.14 o 
  -3   6   4       63.20       60.03      3.78 o 
  -2   6   4      216.70      211.07      4.52 o 
  -1   6   4      255.25      250.07      5.47 o 
   0   6   4        1.73        2.85      1.27 o 
   1   6   4        0.04        0.30      2.03 o 
   2   6   4        2.11        2.33      1.34 o 
   3   6   4        4.36        3.20      2.50 o 
   4   6   4        0.65        1.35      1.37 o 
   5   6   4        6.51        4.90      1.54 o 
   6   6   4        0.73        0.45      1.25 o 
   7   6   4        0.02        0.96      1.48 o 
  -5   7   4        0.23        0.61      1.47 o 
  -4   7   4        0.12       -0.27      1.55 o 
  -3   7   4        2.62        1.64      1.42 o 
  -2   7   4        0.02       -1.24      1.17 o 
  -1   7   4        3.58        5.26      1.61 o 
   0   7   4        1.49        5.17      1.76 o 
   1   7   4        0.27       -1.28      1.17 o 
   2   7   4        2.97        4.54      1.91 o 
   3   7   4        9.96        8.84      2.10 o 
   4   7   4        0.75        1.77      1.65 o 
 -11   0   5        0.39       -0.73      2.57 o 
  -9   0   5        0.76        0.24      1.61 o 
  -7   0   5      146.19      117.25      3.82 o 
  -5   0   5     2669.07     2728.98     22.69 o 
  -3   0   5      684.56      629.13      6.96 o 
  -1   0   5     1052.38     1077.60     16.52 o 
   1   0   5     8970.42     8899.35     60.93 o 
   3   0   5     2587.66     2704.37     22.64 o 
   5   0   5      121.13      143.59      3.91 o 
   7   0   5      152.60      182.86      6.04 o 
   9   0   5        4.38        2.27      1.77 o 
 -10   1   5        4.51        7.82      1.87 o 
  -9   1   5       31.26       35.08      2.91 o 
  -8   1   5       38.75       46.63      2.54 o 
  -7   1   5      621.04      628.59      8.35 o 
  -6   1   5       22.21       23.74      1.36 o 
  -5   1   5        2.10        0.45      0.62 o 
  -4   1   5      191.35      184.20      2.65 o 
  -3   1   5     1995.65     1925.11     11.31 o 
  -2   1   5     1071.12     1140.57      7.19 o 
  -1   1   5      628.20      621.90      5.15 o 
   0   1   5      115.96      132.73      2.05 o 
   1   1   5      534.61      438.09      3.94 o 
   2   1   5      294.35      298.14      2.98 o 
   3   1   5        1.20        2.89      0.54 o 
   4   1   5      650.70      720.30      5.79 o 
   5   1   5      106.54      111.87      2.58 o 
   6   1   5      231.91      218.38      3.88 o 
   7   1   5      127.53      119.02      3.53 o 
   8   1   5        2.67        3.38      1.22 o 
   9   1   5        1.29        0.40      1.34 o 
  10   1   5        4.01        4.40      1.79 o 
 -10   2   5       21.83       24.31      2.81 o 
  -9   2   5        0.16       -0.90      1.19 o 
  -8   2   5       49.61       47.83      2.87 o 
  -7   2   5      405.15      397.27      6.53 o 
  -6   2   5       51.90       50.23      2.06 o 
  -5   2   5      572.85      559.70      6.11 o 
  -4   2   5       41.63       47.61      1.52 o 
  -3   2   5        1.18        2.49      0.57 o 
  -2   2   5     1176.58     1244.35      8.03 o 
  -1   2   5        1.25       -0.54      0.36 o 
   0   2   5       34.45       37.52      1.08 o 
   1   2   5      827.04      820.17      5.93 o 
   2   2   5      259.87      244.04      2.86 o 
   3   2   5      167.11      178.29      2.45 o 
   4   2   5      445.64      396.08      4.80 o 
   5   2   5      662.00      650.11      6.85 o 
   6   2   5      140.23      138.48      3.71 o 
   7   2   5      204.15      204.41      4.78 o 
   8   2   5        5.09        3.31      2.38 o 
   9   2   5       18.78       16.68      3.25 o 
  10   2   5        0.45        1.16      1.51 o 
 -10   3   5        6.14        2.84      2.37 o 
  -9   3   5       49.71       57.33      3.28 o 
  -8   3   5        4.36        9.38      1.69 o 
  -7   3   5        0.07        0.87      1.76 o 
  -6   3   5      130.87      126.83      3.77 o 
  -5   3   5      127.70      120.81      2.98 o 
  -4   3   5      480.76      470.33      5.61 o 
  -3   3   5      244.28      252.68      3.83 o 
  -2   3   5       70.63       80.47      1.95 o 
  -1   3   5      381.92      394.29      3.97 o 
   0   3   5      991.72      931.57      6.92 o 
   1   3   5       23.85       29.92      1.20 o 
   2   3   5       25.97       30.23      1.24 o 
   3   3   5       90.34       79.76      2.18 o 
   4   3   5       35.13       29.47      1.56 o 
   5   3   5      260.13      232.68      4.77 o 
   6   3   5        3.71        4.14      1.31 o 
   7   3   5       13.12       11.82      1.71 o 
   8   3   5        7.67        6.07      1.53 o 
   9   3   5        0.00        0.87      1.41 o 
  -9   4   5        2.06        0.50      1.37 o 
  -8   4   5        0.89       -0.20      1.30 o 
  -7   4   5        0.77        0.88      1.57 o 
  -6   4   5       81.18       85.13      3.38 o 
  -5   4   5       46.70       43.71      2.52 o 
  -4   4   5      240.16      226.81      4.15 o 
  -3   4   5      173.62      169.46      3.78 o 
  -2   4   5      164.85      151.39      3.18 o 
  -1   4   5       26.72       23.84      1.47 o 
   0   4   5      288.31      308.48      3.91 o 
   1   4   5      228.41      238.79      3.45 o 
   2   4   5      706.62      756.32      6.75 o 
   3   4   5       18.38       18.41      1.67 o 
   4   4   5        0.12       -0.62      0.93 o 
   5   4   5       11.72       12.02      1.70 o 
   6   4   5        9.91        6.85      1.50 o 
   7   4   5       13.47       10.65      1.83 o 
   8   4   5        2.52        4.77      1.59 o 
   9   4   5        2.05        2.15      1.39 o 
  -8   5   5        6.19        7.41      1.88 o 
  -7   5   5        0.97        4.15      1.77 o 
  -6   5   5        0.03        1.34      1.35 o 
  -5   5   5       10.20       12.28      1.98 o 
  -4   5   5        3.60        6.63      1.70 o 
  -3   5   5        5.42        7.04      1.33 o 
  -2   5   5      112.16       95.96      3.36 o 
  -1   5   5        5.00        3.03      1.05 o 
   0   5   5       44.90       46.45      2.19 o 
   1   5   5      261.27      265.17      5.11 o 
   2   5   5       13.37       16.91      2.06 o 
   3   5   5       39.21       36.31      2.34 o 
   4   5   5        1.12        2.57      1.66 o 
   5   5   5        2.06        1.37      1.22 o 
   6   5   5        2.64        3.05      1.38 o 
   7   5   5        5.66        4.15      1.51 o 
   8   5   5        1.11        3.81      1.66 o 
  -7   6   5        3.70        3.19      2.51 o 
  -6   6   5        4.64        3.00      1.90 o 
  -5   6   5        0.61        2.52      1.37 o 
  -4   6   5        0.14       -0.10      1.10 o 
  -3   6   5        5.75        5.76      1.53 o 
  -2   6   5        1.27        3.50      1.19 o 
  -1   6   5        3.28        2.81      1.16 o 
   0   6   5        5.95       10.91      1.71 o 
   1   6   5        9.46       10.18      1.82 o 
   2   6   5        0.51        1.18      1.27 o 
   3   6   5        1.60        2.69      1.31 o 
   4   6   5        0.01        0.57      1.30 o 
   5   6   5        1.57        3.00      1.69 o 
   6   6   5        6.29        6.76      2.07 o 
  -5   7   5        0.36        1.80      3.17 o 
  -4   7   5        0.14       -1.47      2.04 o 
  -3   7   5        6.00        5.52      2.32 o 
  -2   7   5        6.25        3.48      2.40 o 
  -1   7   5        0.95       -0.21      1.22 o 
   0   7   5       14.18       17.59      4.45 o 
   1   7   5        0.02        1.31      1.42 o 
   2   7   5        6.67        6.25      3.51 o 
   3   7   5        4.83        5.77      2.13 o 
   4   7   5        5.64        5.69      1.95 o 
 -10   0   6       48.36       49.36      6.01 o 
  -8   0   6       25.65       24.18      2.85 o 
  -6   0   6      192.87      168.78      4.33 o 
  -4   0   6      283.02      277.17      4.74 o 
  -2   0   6       51.99       61.24      2.10 o 
   0   0   6     3300.55     3035.83     22.43 o 
   2   0   6      210.87      274.00      4.12 o 
   4   0   6      215.14      263.99      4.98 o 
   6   0   6      250.90      252.33      6.68 o 
   8   0   6      175.52      153.68      6.03 o 
  10   0   6        7.05        9.05      2.54 o 
 -10   1   6       43.81       55.26      3.61 o 
  -9   1   6        2.13        0.34      1.80 o 
  -8   1   6        3.07        4.97      1.37 o 
  -7   1   6        3.83        2.62      1.06 o 
  -6   1   6      178.06      164.84      2.99 o 
  -5   1   6      165.26      150.58      3.24 o 
  -4   1   6      616.22      563.89      5.08 o 
  -3   1   6       70.80       76.04      1.61 o 
  -2   1   6     2991.39     2963.44     15.96 o 
  -1   1   6        1.56        0.44      0.59 o 
   0   1   6        0.53        2.75      1.94 o 
   1   1   6        0.59        0.00      0.44 o 
   2   1   6        6.86       17.12      0.83 o 
   3   1   6      306.95      330.09      3.53 o 
   4   1   6     1447.57     1479.84      9.83 o 
   5   1   6       28.83       26.27      1.47 o 
   6   1   6      185.51      176.28      3.55 o 
   7   1   6       71.66       78.78      2.98 o 
   8   1   6       28.42       30.55      2.29 o 
   9   1   6       16.44       12.45      2.37 o 
  10   1   6        4.11        4.94      1.76 o 
 -10   2   6       26.46       30.55      5.32 o 
  -9   2   6        0.53       -1.20      1.13 o 
  -8   2   6        8.53       10.41      1.71 o 
  -7   2   6       87.00       89.73      3.22 o 
  -6   2   6      141.26      131.47      3.13 o 
  -5   2   6       43.06       42.83      1.82 o 
  -4   2   6        2.25        0.33      0.59 o 
  -3   2   6     1341.49     1332.39      8.84 o 
  -2   2   6       31.04       18.45      0.88 o 
  -1   2   6      125.09      187.76      2.87 o 
   0   2   6     2622.50     2574.60     14.37 o 
   1   2   6        6.42        8.01      0.67 o 
   2   2   6       43.89       34.39      1.40 o 
   3   2   6      791.80      798.16      6.28 o 
   4   2   6      161.91      138.08      2.83 o 
   5   2   6       48.37       46.32      2.15 o 
   6   2   6      119.76      119.30      3.09 o 
   7   2   6       14.08       11.59      1.43 o 
   8   2   6        1.09        0.23      1.29 o 
   9   2   6        0.10        1.41      1.40 o 
  10   2   6        0.11        0.68      2.21 o 
 -10   3   6        0.02       -0.58      1.45 o 
  -9   3   6       63.67       67.68      3.51 o 
  -8   3   6        2.36        1.16      1.29 o 
  -7   3   6       42.47       46.57      3.02 o 
  -6   3   6       61.60       61.94      2.82 o 
  -5   3   6     1118.50     1136.14     10.20 o 
  -4   3   6      552.43      535.53      6.69 o 
  -3   3   6      276.56      267.03      4.32 o 
  -2   3   6       57.82       73.70      1.68 o 
  -1   3   6      262.42      261.20      3.81 o 
   0   3   6        0.25        0.39      0.50 o 
   1   3   6        5.00        6.96      0.77 o 
   2   3   6      159.50      150.33      2.65 o 
   3   3   6       44.03       40.60      1.71 o 
   4   3   6       23.95       26.42      1.55 o 
   5   3   6      102.46      106.26      4.53 o 
   6   3   6        5.65        1.14      1.11 o 
   7   3   6        0.71        0.25      1.09 o 
   8   3   6       16.59       15.34      1.96 o 
   9   3   6        5.37        4.24      1.59 o 
  -9   4   6       13.46       17.24      2.42 o 
  -8   4   6       15.32       13.46      2.29 o 
  -7   4   6       18.81       22.73      2.25 o 
  -6   4   6       19.93       18.09      1.99 o 
  -5   4   6      125.95      126.72      3.79 o 
  -4   4   6      268.87      295.86      6.01 o 
  -3   4   6        4.72        3.77      1.09 o 
  -2   4   6       22.01       25.24      1.91 o 
  -1   4   6      119.63      120.92      2.78 o 
   0   4   6        0.52       -0.25      0.61 o 
   1   4   6       86.04       81.97      2.12 o 
   2   4   6       14.84       15.62      1.24 o 
   3   4   6       10.62        6.05      1.29 o 
   4   4   6       37.08       32.82      2.81 o 
   5   4   6      169.06      172.16      4.48 o 
   6   4   6        0.04        0.46      1.06 o 
   7   4   6        9.84       11.24      1.75 o 
   8   4   6       14.03        9.81      1.88 o 
  -8   5   6       16.51       11.76      2.63 o 
  -7   5   6        1.19       -0.50      1.81 o 
  -6   5   6        0.94       -1.26      1.55 o 
  -5   5   6      161.71      156.31      4.44 o 
  -4   5   6       22.63       18.06      1.92 o 
  -3   5   6       16.86       19.13      1.66 o 
  -2   5   6       38.54       37.49      2.08 o 
  -1   5   6       34.88       35.61      2.33 o 
   0   5   6      234.55      224.88      4.23 o 
   1   5   6       20.88       23.88      1.99 o 
   2   5   6       10.29        8.59      1.39 o 
   3   5   6       16.62       19.93      1.89 o 
   4   5   6       23.86       23.52      2.15 o 
   5   5   6       36.65       46.24      3.11 o 
   6   5   6       13.16       15.27      2.08 o 
   7   5   6       32.15       32.63      2.80 o 
  -7   6   6       10.70        7.16      2.48 o 
  -6   6   6        4.63       -1.02      1.78 o 
  -5   6   6        4.53       11.02      2.79 o 
  -4   6   6        8.05        9.79      2.30 o 
  -3   6   6       41.42       40.69      5.98 o 
  -2   6   6        0.01        0.60      1.37 o 
  -1   6   6       17.23       19.09      2.47 o 
   0   6   6        9.42        9.43      1.72 o 
   1   6   6       18.01       22.32      2.44 o 
   2   6   6        2.50        2.06      2.01 o 
   3   6   6        5.83        5.89      1.92 o 
   4   6   6        4.37        3.82      1.49 o 
   5   6   6       11.16       10.31      1.83 o 
   6   6   6        0.00       -0.17      1.65 o 
  -4   7   6        2.25        3.87      2.11 o 
  -3   7   6        8.83        6.02      2.18 o 
  -2   7   6        0.00       -2.48      1.71 o 
  -1   7   6        5.01        4.19      3.16 o 
   0   7   6        9.63        4.97      3.79 o 
   1   7   6        0.20        0.02      1.91 o 
   2   7   6        4.90        6.84      2.58 o 
   3   7   6       11.82       17.52      3.42 o 
   4   7   6        0.08        3.65      2.40 o 
  -9   0   7        0.89        0.72      2.15 o 
  -7   0   7      172.03      159.13      4.57 o 
  -5   0   7     1035.39     1006.43     14.93 o 
  -3   0   7     1286.35     1291.84     13.44 o 
  -1   0   7      858.40      853.81      8.05 o 
   1   0   7     1777.66     1790.25     45.54 o 
   3   0   7      431.33      333.59      5.19 o 
   5   0   7       11.60       11.98      1.44 o 
   7   0   7       15.40       15.87      2.45 o 
   9   0   7        0.01        1.98      1.75 o 
 -10   1   7        5.65        6.27      1.83 o 
  -9   1   7       27.46       30.54      2.82 o 
  -8   1   7        3.02        3.90      1.26 o 
  -7   1   7       17.07       23.45      2.17 o 
  -6   1   7       50.46       54.67      1.93 o 
  -5   1   7        5.75        8.10      1.29 o 
  -4   1   7        0.48        0.01      0.54 o 
  -3   1   7     1636.48     1756.11     10.84 o 
  -2   1   7       32.54       37.41      1.07 o 
  -1   1   7       15.91       39.06      1.33 o 
   0   1   7        1.80        3.00      0.73 o 
   1   1   7       13.56       21.49      1.19 o 
   2   1   7       13.02       17.35      0.88 o 
   3   1   7     1052.11     1127.05      7.98 o 
   4   1   7        2.06        1.45      0.60 o 
   5   1   7       14.08       18.80      1.35 o 
   6   1   7        1.92        0.47      0.86 o 
   7   1   7       13.18       15.47      1.77 o 
   8   1   7       27.32       27.43      2.25 o 
   9   1   7        7.80        7.97      2.59 o 
  10   1   7        3.90        4.15      2.62 o 
 -10   2   7        0.14        1.57      1.65 o 
  -9   2   7       10.77       13.11      1.93 o 
  -8   2   7       22.32       22.19      2.11 o 
  -7   2   7       99.79       93.61      3.30 o 
  -6   2   7      101.72      114.97      2.98 o 
  -5   2   7      505.00      486.89      6.20 o 
  -4   2   7      321.83      316.11      3.79 o 
  -3   2   7      601.79      629.56      5.76 o 
  -2   2   7      748.20      788.56      5.99 o 
  -1   2   7      515.14      573.61      4.69 o 
   0   2   7       50.16       54.72      1.54 o 
   1   2   7      746.42      753.35      5.83 o 
   2   2   7      165.44      142.84      2.31 o 
   3   2   7       70.50       59.19      1.58 o 
   4   2   7       91.21      105.41      2.53 o 
   5   2   7       38.52       49.95      2.01 o 
   6   2   7      332.43      321.28      5.08 o 
   7   2   7       45.17       38.58      2.15 o 
   8   2   7       57.30       56.15      4.98 o 
   9   2   7        7.46       11.00      2.07 o 
  -9   3   7        3.82        2.80      1.75 o 
  -8   3   7        8.13        5.24      1.79 o 
  -7   3   7       49.20       56.37      2.92 o 
  -6   3   7       46.54       46.85      2.55 o 
  -5   3   7      264.57      270.18      4.53 o 
  -4   3   7       29.45       26.47      1.58 o 
  -3   3   7        0.45       -0.71      0.61 o 
  -2   3   7        0.05        0.85      0.52 o 
  -1   3   7       68.13       55.86      2.30 o 
   0   3   7        9.94        4.18      0.66 o 
   1   3   7       87.36       91.95      1.96 o 
   2   3   7      197.16      201.40      3.00 o 
   3   3   7       39.19       40.98      1.74 o 
   4   3   7        0.72        0.01      0.87 o 
   5   3   7       53.89       51.17      2.14 o 
   6   3   7      118.46      125.63      3.83 o 
   7   3   7      119.98      110.27      4.73 o 
   8   3   7        0.50        3.89      1.77 o 
   9   3   7        6.17        3.94      1.75 o 
  -9   4   7        4.42        4.44      2.52 o 
  -8   4   7        0.12        0.89      1.77 o 
  -7   4   7       17.82       15.79      2.51 o 
  -6   4   7       42.46       32.07      3.07 o 
  -5   4   7       22.30       23.04      2.02 o 
  -4   4   7     1492.14     1444.77     12.27 o 
  -3   4   7        9.16        9.43      1.25 o 
  -2   4   7       11.95       10.90      1.20 o 
  -1   4   7       36.59       38.14      2.21 o 
   0   4   7       27.08       30.31      1.42 o 
   1   4   7       10.83       11.08      1.06 o 
   2   4   7      152.25      148.44      3.19 o 
   3   4   7      141.63      137.37      3.23 o 
   4   4   7       59.43       66.27      3.75 o 
   5   4   7        9.54        9.54      1.62 o 
   6   4   7        2.02        3.24      1.89 o 
   7   4   7        6.29        6.42      1.51 o 
   8   4   7        0.29        1.09      1.41 o 
  -8   5   7        1.20        1.69      2.10 o 
  -7   5   7       15.20        9.95      2.39 o 
  -6   5   7       49.50       52.04      3.88 o 
  -5   5   7       50.00       44.86      3.45 o 
  -4   5   7       12.38       18.49      2.57 o 
  -3   5   7       43.35       39.20      2.60 o 
  -2   5   7      123.23      117.60      4.05 o 
  -1   5   7       25.34       25.98      2.23 o 
   0   5   7       49.35       50.27      2.24 o 
   1   5   7      107.18      113.17      3.31 o 
   2   5   7        0.02       -0.05      0.96 o 
   3   5   7        1.06        0.33      1.12 o 
   4   5   7       11.18        9.43      1.63 o 
   5   5   7       17.81       22.75      2.25 o 
   6   5   7        3.11        6.30      1.60 o 
   7   5   7        3.62        1.36      1.27 o 
  -6   6   7       22.56       27.30      3.66 o 
  -5   6   7        7.55        8.40      2.22 o 
  -4   6   7       46.74       59.43      4.09 o 
  -3   6   7        9.56       11.14      2.42 o 
  -2   6   7        1.00       -0.84      1.29 o 
  -1   6   7        6.97        5.44      1.70 o 
   0   6   7       18.41       21.92      2.68 o 
   1   6   7       51.77       47.73      4.24 o 
   2   6   7        1.31        1.20      1.73 o 
   3   6   7        1.01        1.77      1.57 o 
   4   6   7        0.41        1.73      1.67 o 
   5   6   7        9.61       10.38      4.16 o 
   6   6   7       58.61       60.29      4.38 o 
  -4   7   7        0.59       -0.35      1.86 o 
  -3   7   7        1.39       -0.45      1.86 o 
  -2   7   7       30.15       33.10      4.17 o 
  -1   7   7        6.44       12.85      2.49 o 
   0   7   7        0.85        0.26      2.02 o 
   1   7   7        0.00        2.77      2.14 o 
   2   7   7        2.40        3.56      2.30 o 
   3   7   7        6.54       13.98      4.93 o 
 -10   0   8        1.34        3.17      2.80 o 
  -8   0   8      168.12      173.34      5.14 o 
  -6   0   8       71.73       67.88      3.03 o 
  -4   0   8      195.76      221.83      4.36 o 
  -2   0   8     2936.08     2871.88     32.69 o 
   0   0   8     2001.13     1982.64     21.76 o 
   2   0   8      309.05      381.75      5.86 o 
   4   0   8      189.40      223.49      4.59 o 
   6   0   8      293.79      287.20      7.45 o 
   8   0   8       85.35       74.51      4.65 o 
  10   0   8        0.00        1.16      1.94 o 
 -10   1   8        4.13        6.05      2.20 o 
  -9   1   8        3.01        3.63      1.44 o 
  -8   1   8       21.65       25.53      2.09 o 
  -7   1   8        2.76        0.36      1.13 o 
  -6   1   8      103.07       95.26      2.44 o 
  -5   1   8        0.39        0.09      0.69 o 
  -4   1   8      850.39      772.00      6.43 o 
  -3   1   8       65.84       75.14      1.67 o 
  -2   1   8       21.10       26.34      1.24 o 
  -1   1   8       43.31       34.35      1.32 o 
   0   1   8      241.59      250.69      3.78 o 
   1   1   8      109.74      105.98      1.74 o 
   2   1   8     2264.98     2252.10     13.30 o 
   3   1   8       14.99       15.15      1.04 o 
   4   1   8      146.51      122.42      2.40 o 
   5   1   8       55.58       60.97      2.13 o 
   6   1   8        0.26       -0.53      0.92 o 
   7   1   8        7.63        8.85      1.55 o 
   8   1   8       31.31       41.00      2.64 o 
   9   1   8        2.76        1.12      1.22 o 
 -10   2   8       20.10       23.88      3.67 o 
  -9   2   8       45.94       49.86      3.26 o 
  -8   2   8       40.82       40.59      2.59 o 
  -7   2   8       21.57       18.04      2.04 o 
  -6   2   8       42.23       40.42      2.00 o 
  -5   2   8      185.96      183.10      3.54 o 
  -4   2   8      146.77      155.83      2.70 o 
  -3   2   8      235.03      227.87      3.04 o 
  -2   2   8     1262.29     1219.55      8.28 o 
  -1   2   8      798.14      820.96      7.42 o 
   0   2   8      348.80      326.32      4.26 o 
   1   2   8      195.44      213.65      2.77 o 
   2   2   8        5.95        9.50      0.81 o 
   3   2   8       65.13       70.81      1.79 o 
   4   2   8       67.01       67.88      2.12 o 
   5   2   8       25.51       23.93      1.57 o 
   6   2   8      210.79      216.42      4.20 o 
   7   2   8       18.09       17.35      1.65 o 
   8   2   8        6.84        4.25      1.59 o 
   9   2   8        0.95        2.67      1.79 o 
  -9   3   8        4.09        3.56      2.09 o 
  -8   3   8      118.08      122.67      5.07 o 
  -7   3   8        1.95        0.29      1.46 o 
  -6   3   8        2.41        3.16      1.57 o 
  -5   3   8       11.03        6.26      1.44 o 
  -4   3   8      387.39      360.42      6.08 o 
  -3   3   8      272.28      282.31      5.83 o 
  -2   3   8        0.00       -0.77      0.61 o 
  -1   3   8        0.02        1.40      0.53 o 
   0   3   8       79.39       89.73      1.92 o 
   1   3   8      169.07      179.63      2.90 o 
   2   3   8      104.91       94.31      2.42 o 
   3   3   8       14.33       14.19      1.25 o 
   4   3   8      206.59      203.78      4.77 o 
   5   3   8      210.40      193.44      3.93 o 
   6   3   8       65.82       63.13      2.93 o 
   7   3   8        5.02        2.24      1.28 o 
   8   3   8        2.01        3.69      1.60 o 
   9   3   8        5.27        4.15      2.00 o 
  -9   4   8        0.50       -1.91      1.76 o 
  -8   4   8       31.57       31.43      3.43 o 
  -7   4   8       31.59       39.86      3.43 o 
  -6   4   8        2.41        4.83      2.30 o 
  -5   4   8       25.10       27.31      2.76 o 
  -4   4   8       32.99       28.92      2.31 o 
  -3   4   8      114.52      112.35      3.65 o 
  -2   4   8      132.69      142.34      3.90 o 
  -1   4   8       68.73       74.65      2.86 o 
   0   4   8        8.10       10.01      1.19 o 
   1   4   8        2.44        2.12      0.89 o 
   2   4   8       52.94       50.34      3.58 o 
   3   4   8      378.41      400.44      5.63 o 
   4   4   8        0.11        0.36      1.04 o 
   5   4   8      214.59      199.28      4.86 o 
   6   4   8        2.42        3.15      1.27 o 
   7   4   8        9.16        6.20      1.62 o 
   8   4   8        2.04        1.72      1.40 o 
  -8   5   8       14.10       11.71      4.55 o 
  -7   5   8        0.04       -0.17      1.71 o 
  -6   5   8       77.67       69.85      4.34 o 
  -5   5   8       69.14       54.36      3.78 o 
  -4   5   8       67.55       65.98      3.31 o 
  -3   5   8       54.93       59.25      3.12 o 
  -2   5   8       91.75       85.26      3.41 o 
  -1   5   8       49.09       50.90      3.39 o 
   0   5   8       16.84       18.88      2.08 o 
   1   5   8       19.24       17.96      1.91 o 
   2   5   8       21.83       24.79      2.51 o 
   3   5   8        6.83        8.72      1.94 o 
   4   5   8      103.89      117.01      4.88 o 
   5   5   8       35.17       32.90      3.24 o 
   6   5   8       53.81       62.13      4.15 o 
   7   5   8        3.65        1.55      1.83 o 
  -6   6   8        4.18        1.16      2.00 o 
  -5   6   8       32.87       29.29      3.40 o 
  -4   6   8        2.29        0.88      1.81 o 
  -3   6   8       16.52       16.41      2.14 o 
  -2   6   8       26.61       22.38      2.43 o 
  -1   6   8        8.20        9.46      1.85 o 
   0   6   8       15.36       10.37      2.23 o 
   1   6   8       24.58       30.05      3.71 o 
   2   6   8        1.55        1.83      1.94 o 
   3   6   8        1.27        0.80      3.73 o 
   4   6   8        0.15        0.05      1.50 o 
   5   6   8        8.14       11.88      2.40 o 
  -3   7   8        2.55        5.31      2.27 o 
  -2   7   8        0.89        4.31      1.87 o 
  -1   7   8        2.08        1.28      1.78 o 
   0   7   8        1.64        0.56      1.82 o 
   1   7   8        0.85        1.76      3.74 o 
   2   7   8        0.51        3.93      2.21 o 
   3   7   8        4.11        2.88      2.29 o 
  -9   0   9        5.71        9.39      3.01 o 
  -7   0   9       14.30       14.23      1.93 o 
  -5   0   9      236.39      211.16      4.70 o 
  -3   0   9     2013.27     1969.05     19.85 o 
  -1   0   9        8.10       15.55      0.95 o 
   1   0   9       15.90       11.73      1.03 o 
   3   0   9      265.48      241.96      7.09 o 
   5   0   9        4.50        1.56      1.07 o 
   7   0   9        3.33        1.57      1.57 o 
   9   0   9        1.98        5.22      3.00 o 
 -10   1   9        1.24        5.35      3.00 o 
  -9   1   9       52.69       56.61      3.03 o 
  -8   1   9       15.02       21.50      2.03 o 
  -7   1   9        3.39        4.86      1.18 o 
  -6   1   9       21.05       24.29      1.52 o 
  -5   1   9       76.46       76.85      2.08 o 
  -4   1   9      102.88      114.81      2.29 o 
  -3   1   9       62.73       53.78      1.47 o 
  -2   1   9       39.32       50.13      1.65 o 
  -1   1   9     2745.89     2779.96     17.89 o 
   0   1   9       34.44       38.70      1.64 o 
   1   1   9      250.36      258.83      3.37 o 
   2   1   9        3.84        1.18      0.52 o 
   3   1   9       84.37       68.82      1.78 o 
   4   1   9       64.21       60.26      1.79 o 
   5   1   9      115.00      129.52      3.76 o 
   6   1   9        4.10        7.05      1.17 o 
   7   1   9        0.44        1.28      1.04 o 
   8   1   9        2.28        2.03      1.73 o 
   9   1   9        0.09        0.91      1.27 o 
 -10   2   9        6.30        7.68      2.29 o 
  -9   2   9       19.27       20.35      2.74 o 
  -8   2   9        5.99        6.01      2.68 o 
  -7   2   9       18.18       20.36      2.50 o 
  -6   2   9       33.83       43.55      2.51 o 
  -5   2   9      199.21      187.32      4.36 o 
  -4   2   9       71.25       63.39      2.19 o 
  -3   2   9      180.45      186.14      3.36 o 
  -2   2   9        0.85       -0.35      0.58 o 
  -1   2   9        7.14        9.59      0.99 o 
   0   2   9      641.67      748.99      7.24 o 
   1   2   9        0.41        2.56      0.53 o 
   2   2   9      277.71      278.00      3.72 o 
   3   2   9       44.94       36.44      1.42 o 
   4   2   9       94.53       95.55      2.56 o 
   5   2   9       10.94        6.45      1.11 o 
   6   2   9        6.18        7.32      1.40 o 
   7   2   9       37.63       39.43      2.48 o 
   8   2   9        1.86        0.54      1.43 o 
   9   2   9        2.56        3.96      1.77 o 
  -9   3   9        2.42        2.21      1.91 o 
  -8   3   9        1.56        1.11      1.87 o 
  -7   3   9        4.19        5.57      1.91 o 
  -6   3   9      185.56      192.17      5.75 o 
  -5   3   9        4.93        2.64      1.86 o 
  -4   3   9        5.99        6.42      1.36 o 
  -3   3   9       77.09       84.41      3.00 o 
  -2   3   9        2.35        0.76      0.71 o 
  -1   3   9       84.09       75.53      2.27 o 
   0   3   9      227.62      201.65      3.65 o 
   1   3   9       74.33       84.43      2.45 o 
   2   3   9       53.23       56.85      2.11 o 
   3   3   9       43.21       40.47      1.90 o 
   4   3   9      545.46      538.94      6.56 o 
   5   3   9        5.37        3.97      1.06 o 
   6   3   9       51.28       58.38      2.86 o 
   7   3   9        4.20        4.61      1.75 o 
   8   3   9        5.12        7.36      2.57 o 
  -8   4   9       23.67       28.65      3.34 o 
  -7   4   9        0.14        3.28      1.87 o 
  -6   4   9      150.93      160.54      5.71 o 
  -5   4   9       12.90       13.39      1.89 o 
  -4   4   9       87.86      102.18      6.57 o 
  -3   4   9        0.01        1.85      1.25 o 
  -2   4   9      104.59      104.59      3.50 o 
  -1   4   9       16.92       17.66      1.81 o 
   0   4   9        0.07        0.21      0.83 o 
   1   4   9        0.24       -0.32      0.85 o 
   2   4   9       12.12       14.18      1.73 o 
   3   4   9      142.78      141.89      4.17 o 
   4   4   9      297.90      310.89      7.32 o 
   5   4   9        1.82        2.77      1.98 o 
   6   4   9        7.89        4.51      2.51 o 
   7   4   9        0.00        2.23      1.61 o 
   8   4   9       17.69       22.60      3.13 o 
  -7   5   9        0.00        0.85      1.89 o 
  -6   5   9       38.71       38.83      3.84 o 
  -5   5   9       71.38       76.73      4.39 o 
  -4   5   9       37.61       33.20      2.63 o 
  -3   5   9       60.64       58.41      3.13 o 
  -2   5   9       53.62       53.24      2.96 o 
  -1   5   9        5.15        0.97      1.29 o 
   0   5   9        6.28        4.51      1.50 o 
   1   5   9        9.79        6.63      1.82 o 
   2   5   9        9.96        7.49      1.76 o 
   3   5   9      178.52      182.25      5.82 o 
   4   5   9      127.66      116.51      4.93 o 
   5   5   9        5.22        3.99      1.97 o 
   6   5   9        0.26        0.88      1.92 o 
   7   5   9       26.79       26.33      3.34 o 
  -6   6   9       20.30       13.90      2.92 o 
  -5   6   9        0.00        0.53      1.86 o 
  -4   6   9       13.86       12.96      2.60 o 
  -3   6   9        4.63        4.82      1.80 o 
  -2   6   9        0.00        1.46      1.49 o 
  -1   6   9       19.78       14.44      2.09 o 
   0   6   9        2.92        1.46      1.75 o 
   1   6   9       13.28       19.57      3.25 o 
   2   6   9       38.14       41.86      8.38 o 
   3   6   9        2.03        5.46      2.22 o 
   4   6   9        0.09        3.12      1.65 o 
   5   6   9        6.78        6.73      2.11 o 
  -3   7   9        4.95        3.24      3.80 o 
  -2   7   9        0.11        4.28      2.49 o 
  -1   7   9        0.00        1.15      1.94 o 
   0   7   9        0.30        4.07      2.43 o 
   1   7   9        0.16       -2.64      1.76 o 
   2   7   9        2.30        3.93      2.33 o 
  -8   0  10      155.40      160.08      5.07 o 
  -6   0  10        8.66       16.23      2.09 o 
  -4   0  10      779.54      786.95     10.04 o 
  -2   0  10      297.50      260.93      4.13 o 
   0   0  10       17.30       19.48      1.17 o 
   2   0  10        3.32        3.06      1.61 o 
   4   0  10      245.40      286.33      5.55 o 
   6   0  10        9.30       10.35      2.11 o 
   8   0  10        0.00        0.39      2.28 o 
 -10   1  10        0.11       -0.43      2.82 o 
  -9   1  10        5.75        6.98      1.89 o 
  -8   1  10       51.01       55.42      3.41 o 
  -7   1  10       41.57       40.72      2.50 o 
  -6   1  10      207.90      192.11      4.00 o 
  -5   1  10        5.99        5.37      1.13 o 
  -4   1  10        1.32        0.46      0.69 o 
  -3   1  10      113.66      116.34      2.67 o 
  -2   1  10        0.12        3.99      0.75 o 
  -1   1  10        2.10        2.80      0.69 o 
   0   1  10      182.79      179.29      3.30 o 
   1   1  10        0.12        2.19      0.59 o 
   2   1  10      337.73      302.45      3.60 o 
   3   1  10       19.08       24.40      1.76 o 
   4   1  10       57.61       51.88      1.96 o 
   5   1  10       26.37       25.52      1.64 o 
   6   1  10       45.66       48.41      2.51 o 
   7   1  10       19.50       17.43      1.93 o 
   8   1  10        4.56        5.41      1.41 o 
   9   1  10        4.12        6.54      1.66 o 
  -9   2  10        6.76       11.01      2.35 o 
  -8   2  10      138.12      122.86      4.85 o 
  -7   2  10      331.13      336.00      6.49 o 
  -6   2  10      342.10      338.76      6.31 o 
  -5   2  10       75.66       74.75      4.12 o 
  -4   2  10       58.23       54.29      2.14 o 
  -3   2  10       64.99       71.97      2.28 o 
  -2   2  10      130.22      105.79      2.59 o 
  -1   2  10      203.87      206.10      3.99 o 
   0   2  10       25.39       33.81      1.62 o 
   1   2  10       28.97       33.82      1.64 o 
   2   2  10      112.33      120.57      2.81 o 
   3   2  10       10.82        9.48      1.50 o 
   4   2  10      117.31      119.21      2.89 o 
   5   2  10        1.25       -0.48      0.78 o 
   6   2  10      101.29       96.22      2.98 o 
   7   2  10       18.76       17.02      1.89 o 
   8   2  10        0.33        2.51      1.48 o 
   9   2  10       15.16       13.24      2.25 o 
  -9   3  10       64.98       84.46      4.81 o 
  -8   3  10        2.52        3.47      3.40 o 
  -7   3  10        9.53        6.47      2.64 o 
  -6   3  10      422.79      408.18      9.19 o 
  -5   3  10      426.76      457.44      7.52 o 
  -4   3  10       18.61       21.12      2.01 o 
  -3   3  10      213.00      219.09      4.80 o 
  -2   3  10        9.38       10.62      1.18 o 
  -1   3  10      215.46      197.17      3.76 o 
   0   3  10      302.95      316.70      5.39 o 
   1   3  10       98.91       88.74      3.07 o 
   2   3  10       59.31       66.17      2.33 o 
   3   3  10       11.71       11.60      1.54 o 
   4   3  10       31.24       32.12      2.22 o 
   5   3  10        3.90        3.88      1.30 o 
   6   3  10       13.77       22.17      2.61 o 
   7   3  10        0.62        0.68      1.54 o 
   8   3  10       21.37       17.13      3.17 o 
  -8   4  10       24.00       24.80      3.28 o 
  -7   4  10       47.79       59.20      4.08 o 
  -6   4  10        1.11        0.17      2.64 o 
  -5   4  10       26.72       31.22      2.48 o 
  -4   4  10       23.92       24.82      2.23 o 
  -3   4  10      111.75      117.99      3.91 o 
  -2   4  10      330.55      332.01      6.22 o 
  -1   4  10        2.96        1.34      1.24 o 
   0   4  10        0.46        1.07      0.90 o 
   1   4  10       26.82       27.55      1.80 o 
   2   4  10       76.08       74.91      3.04 o 
   3   4  10      111.43      117.46      5.51 o 
   4   4  10       37.30       39.36      3.14 o 
   5   4  10      119.28      122.59      4.96 o 
   6   4  10       15.78       20.29      2.68 o 
   7   4  10        5.56        5.54      2.04 o 
  -7   5  10        0.94       -0.59      1.63 o 
  -6   5  10        0.27        0.51      1.86 o 
  -5   5  10       28.71       36.62      3.67 o 
  -4   5  10       54.66       54.60      3.23 o 
  -3   5  10        8.55       10.29      1.86 o 
  -2   5  10        8.56        4.70      1.57 o 
  -1   5  10        1.64        1.13      1.32 o 
   0   5  10        0.15       -0.07      1.23 o 
   1   5  10       33.07       34.51      2.95 o 
   2   5  10       19.34       18.98      2.45 o 
   3   5  10       17.24       16.32      4.18 o 
   4   5  10        4.32        5.54      1.87 o 
   5   5  10       29.12       35.46      3.90 o 
   6   5  10       12.00       16.24      2.65 o 
  -5   6  10       13.55       12.07      2.63 o 
  -4   6  10        0.02        0.04      1.80 o 
  -3   6  10        1.49       -1.78      1.30 o 
  -2   6  10       23.03       21.42      2.44 o 
  -1   6  10        0.71        2.07      1.48 o 
   0   6  10        1.27        0.19      2.01 o 
   1   6  10        0.29       -0.05      1.88 o 
   2   6  10        0.00        1.25      2.41 o 
   3   6  10       28.81       33.26      4.24 o 
   4   6  10        0.41        2.12      2.46 o 
  -2   7  10        0.30        1.43      2.06 o 
  -1   7  10        0.28        5.21      2.34 o 
   0   7  10        4.32        5.96      2.57 o 
   1   7  10        9.62       10.20      6.00 o 
  -7   0  11      173.98      160.53      6.54 o 
  -5   0  11      594.04      561.89     11.45 o 
  -3   0  11       76.72       93.96      5.77 o 
  -1   0  11       10.46        8.40      2.05 o 
   1   0  11      448.00      449.38      6.26 o 
   3   0  11        4.24        5.08      1.13 o 
   5   0  11       90.79       81.41      3.99 o 
   7   0  11       54.54       59.34      4.17 o 
   9   0  11        1.19        2.39      2.08 o 
  -9   1  11       31.51       35.00      4.73 o 
  -8   1  11       47.76       42.32      4.30 o 
  -7   1  11      465.70      462.58      7.55 o 
  -6   1  11      125.01      129.13      3.39 o 
  -5   1  11       10.93       15.06      1.50 o 
  -4   1  11        0.05        0.70      0.81 o 
  -3   1  11     1925.79     1895.82     14.16 o 
  -2   1  11      310.55      300.63      4.29 o 
  -1   1  11     1220.75     1184.71     10.72 o 
   0   1  11       31.79       37.19      1.60 o 
   1   1  11       65.20       79.38      2.20 o 
   2   1  11        5.24        5.90      0.95 o 
   3   1  11       60.09       58.63      2.10 o 
   4   1  11       42.34       41.33      1.84 o 
   5   1  11       94.18       94.60      2.74 o 
   6   1  11        2.77        0.70      1.04 o 
   7   1  11       48.04       40.54      2.60 o 
   8   1  11        0.43        0.67      1.24 o 
   9   1  11        2.47        1.85      1.42 o 
  -9   2  11        0.17        0.85      1.78 o 
  -8   2  11        3.47        6.13      1.93 o 
  -7   2  11       37.38       41.79      2.71 o 
  -6   2  11       59.56       66.48      3.09 o 
  -5   2  11      502.09      474.68      7.39 o 
  -4   2  11       26.65       28.28      1.75 o 
  -3   2  11       63.94       61.27      2.20 o 
  -2   2  11        2.51        1.06      0.74 o 
  -1   2  11        1.18        2.49      0.78 o 
   0   2  11        2.84        3.15      0.87 o 
   1   2  11      489.03      497.44      6.07 o 
   2   2  11      168.92      174.57      3.78 o 
   3   2  11       75.35       86.27      3.87 o 
   4   2  11        8.14        7.23      1.37 o 
   5   2  11        7.54        6.98      1.69 o 
   6   2  11       14.34       16.85      1.93 o 
   7   2  11       23.72       27.81      3.03 o 
   8   2  11        0.06       -1.08      1.68 o 
  -9   3  11       24.83       24.84      3.26 o 
  -8   3  11       14.46       21.36      2.92 o 
  -7   3  11        1.75        0.44      1.62 o 
  -6   3  11        0.56        2.11      1.35 o 
  -5   3  11        0.52        1.33      1.26 o 
  -4   3  11       95.69       98.78      3.56 o 
  -3   3  11      126.00      122.78      5.45 o 
  -2   3  11       44.06       38.96      2.01 o 
  -1   3  11       96.21      108.23      3.38 o 
   0   3  11        0.93       -0.21      0.77 o 
   1   3  11        4.00        2.14      0.92 o 
   2   3  11       34.04       32.77      1.86 o 
   3   3  11      142.65      153.69      4.14 o 
   4   3  11      121.81      120.71      3.78 o 
   5   3  11      143.83      143.96      4.28 o 
   6   3  11       49.08       49.49      3.46 o 
   7   3  11        1.23        2.10      1.55 o 
   8   3  11       28.30       27.67      3.75 o 
  -8   4  11        7.87        7.85      2.88 o 
  -7   4  11       13.00       17.80      3.10 o 
  -6   4  11        0.02        0.20      1.52 o 
  -5   4  11       16.52       15.53      2.07 o 
  -4   4  11       13.11       11.29      1.83 o 
  -3   4  11       39.01       36.41      2.54 o 
  -2   4  11        0.21        2.67      1.30 o 
  -1   4  11       11.81       15.79      1.85 o 
   0   4  11        0.35        1.12      0.92 o 
   1   4  11        0.05       -0.40      0.89 o 
   2   4  11       11.61       13.30      1.82 o 
   3   4  11        0.40        0.12      1.34 o 
   4   4  11      124.25      113.03      4.70 o 
   5   4  11       72.21       75.05      6.54 o 
   6   4  11        1.86        0.81      1.80 o 
   7   4  11        0.03        0.47      2.12 o 
  -7   5  11        7.69        5.76      3.68 o 
  -6   5  11       14.13       12.91      2.61 o 
  -5   5  11        2.87        0.67      1.81 o 
  -4   5  11       22.71       22.00      2.45 o 
  -3   5  11       32.48       22.55      2.60 o 
  -2   5  11       66.71       71.27      3.44 o 
  -1   5  11       21.79       25.13      2.37 o 
   0   5  11       30.28       39.72      2.69 o 
   1   5  11       31.82       39.81      3.17 o 
   2   5  11      124.76      112.65      4.67 o 
   3   5  11        6.50        6.70      1.97 o 
   4   5  11        7.02        5.74      1.95 o 
   5   5  11        0.20        1.86      1.67 o 
   6   5  11        3.27        3.13      1.80 o 
  -5   6  11        0.03        0.62      2.02 o 
  -4   6  11        4.72        1.65      3.11 o 
  -3   6  11        0.85        0.75      1.53 o 
  -2   6  11        0.77        0.88      1.49 o 
  -1   6  11        1.43        2.63      1.72 o 
   0   6  11       48.48       37.89      4.12 o 
   1   6  11       18.30       26.11      4.10 o 
   2   6  11       14.82       19.24      5.37 o 
   3   6  11        1.83        5.93      2.65 o 
   4   6  11        3.38        3.32      1.94 o 
  -8   0  12       97.72       98.09      8.18 o 
  -6   0  12        1.41       -1.68      2.37 o 
  -4   0  12       54.06       60.32      4.01 o 
  -2   0  12      456.27      485.70     10.11 o 
   0   0  12      104.42       98.79      4.49 o 
   2   0  12        0.08        0.08      1.18 o 
   4   0  12       67.92       68.51      2.99 o 
   6   0  12        6.48        6.00      2.52 o 
   8   0  12        6.92        6.45      2.31 o 
  -9   1  12       31.64       34.96      5.98 o 
  -8   1  12        2.46       -0.28      1.78 o 
  -7   1  12       16.41       18.28      2.66 o 
  -6   1  12       36.67       36.72      2.58 o 
  -5   1  12      289.72      272.24      5.72 o 
  -4   1  12       68.49       61.71      2.91 o 
  -3   1  12       67.57       71.62      3.39 o 
  -2   1  12        2.13        0.83      0.99 o 
  -1   1  12        2.21       -0.02      0.93 o 
   0   1  12      218.02      214.27      3.63 o 
   1   1  12      215.32      201.67      3.62 o 
   2   1  12       60.22       56.59      2.06 o 
   3   1  12       38.00       41.40      2.20 o 
   4   1  12       18.52       22.62      1.88 o 
   5   1  12        0.01        1.11      1.00 o 
   6   1  12       27.25       19.78      2.36 o 
   7   1  12       10.66        9.85      2.05 o 
   8   1  12       10.24       11.90      2.25 o 
  -9   2  12       10.79       20.84      3.78 o 
  -8   2  12        1.27        0.29      2.17 o 
  -7   2  12        8.03       11.91      2.25 o 
  -6   2  12       18.66       22.98      2.16 o 
  -5   2  12        3.37        2.56      2.16 o 
  -4   2  12      291.85      284.57      4.83 o 
  -3   2  12      135.35      137.80      3.26 o 
  -2   2  12       59.41       54.02      2.09 o 
  -1   2  12      178.73      176.50      3.53 o 
   0   2  12       37.94       31.64      1.74 o 
   1   2  12      146.83      144.93      3.24 o 
   2   2  12      182.97      183.77      3.72 o 
   3   2  12      398.61      383.19      6.41 o 
   4   2  12       16.02       14.78      3.68 o 
   5   2  12       18.67       19.53      1.97 o 
   6   2  12        3.60        1.75      1.21 o 
   7   2  12       10.49       12.96      4.46 o 
   8   2  12       13.14        6.89      3.48 o 
  -8   3  12        3.74        1.05      2.41 o 
  -7   3  12        0.38        0.29      1.43 o 
  -6   3  12       16.82       24.60      2.37 o 
  -5   3  12       82.11       87.69      3.96 o 
  -4   3  12       25.82       27.40      2.23 o 
  -3   3  12       78.27       81.22      3.22 o 
  -2   3  12       44.42       41.64      2.08 o 
  -1   3  12        0.30        2.54      0.96 o 
   0   3  12        2.96        1.33      0.83 o 
   1   3  12      252.18      245.48      4.93 o 
   2   3  12       35.43       46.64      2.53 o 
   3   3  12       85.02       82.30      3.21 o 
   4   3  12        0.32        1.59      1.17 o 
   5   3  12       11.39        9.08      3.56 o 
   6   3  12        0.16        1.14      1.60 o 
   7   3  12       11.14        4.70      2.11 o 
  -7   4  12        3.39        7.99      2.22 o 
  -6   4  12        5.20        5.24      1.88 o 
  -5   4  12        0.65        0.34      1.26 o 
  -4   4  12       25.42       28.04      2.46 o 
  -3   4  12        6.05        6.47      1.56 o 
  -2   4  12       38.79       34.79      2.44 o 
  -1   4  12      457.44      445.14      7.42 o 
   0   4  12       16.29       20.54      1.70 o 
   1   4  12        1.95       -0.09      0.83 o 
   2   4  12        7.59        6.30      1.76 o 
   3   4  12      120.67      125.27      4.13 o 
   4   4  12       12.09       10.58      1.84 o 
   5   4  12        1.64        4.96      3.12 o 
   6   4  12        0.12        1.23      1.62 o 
  -6   5  12        5.90        9.10      2.44 o 
  -5   5  12        8.93       10.29      3.84 o 
  -4   5  12        0.19        0.83      1.40 o 
  -3   5  12        0.51        1.60      1.41 o 
  -2   5  12       23.42       32.09      4.35 o 
  -1   5  12        2.21        3.74      1.49 o 
   0   5  12      136.44      128.41      6.28 o 
   1   5  12       17.12       12.44      2.28 o 
   2   5  12        0.03       -0.27      1.76 o 
   3   5  12        6.83        6.49      2.53 o 
   4   5  12        1.11       -0.41      1.43 o 
   5   5  12        1.16        2.95      1.77 o 
  -4   6  12        1.60       -1.65      1.76 o 
  -3   6  12        0.03       -0.50      1.56 o 
  -2   6  12        2.78        5.81      1.85 o 
  -1   6  12        0.02       -1.03      1.44 o 
   0   6  12       12.45       12.26      4.14 o 
   1   6  12       20.31       18.50      3.44 o 
   2   6  12       18.34       22.53      5.56 o 
   3   6  12        1.86        1.63      2.33 o 
  -9   0  13       41.68       35.76      6.41 o 
  -7   0  13       45.63       40.51      6.02 o 
  -5   0  13      248.84      233.03     15.96 o 
  -3   0  13        6.23        6.64      1.93 o 
  -1   0  13      389.82      334.11     11.28 o 
   1   0  13     1565.22     1558.01     28.12 o 
   3   0  13       55.65       65.63      4.18 o 
   5   0  13      318.10      296.94     13.15 o 
   7   0  13        0.00        4.33      2.85 o 
  -9   1  13      180.79      170.48      7.78 o 
  -8   1  13       38.68       40.67      3.63 o 
  -7   1  13        0.97        3.20      1.81 o 
  -6   1  13       47.93       40.05      4.30 o 
  -5   1  13        2.66        2.06      1.67 o 
  -4   1  13       82.62       87.73      3.41 o 
  -3   1  13      446.93      441.95      7.21 o 
  -2   1  13        0.09        1.66      1.03 o 
  -1   1  13      231.36      206.76      4.73 o 
   0   1  13        0.47        1.20      0.98 o 
   1   1  13      320.95      321.43      5.97 o 
   2   1  13      122.83      124.73      3.80 o 
   3   1  13      285.52      287.09      5.85 o 
   4   1  13       24.01       20.97      2.40 o 
   5   1  13       33.16       35.92      2.43 o 
   6   1  13       35.52       31.05      2.77 o 
   7   1  13        0.66        1.99      1.53 o 
   8   1  13        3.76        2.69      1.75 o 
  -8   2  13        1.13        2.92      2.37 o 
  -7   2  13      189.00      165.73      6.15 o 
  -6   2  13        1.38       -0.31      1.59 o 
  -5   2  13       28.09       26.35      2.89 o 
  -4   2  13        2.75        4.13      1.43 o 
  -3   2  13       94.48       89.32      4.45 o 
  -2   2  13        0.46        1.32      1.11 o 
  -1   2  13      168.16      151.16      5.21 o 
   0   2  13        0.04        1.32      1.11 o 
   1   2  13      356.23      368.09      5.45 o 
   2   2  13       20.41       27.79      1.80 o 
   3   2  13       12.73       19.13      1.85 o 
   4   2  13       11.90       13.69      1.73 o 
   5   2  13       12.32       11.89      1.94 o 
   6   2  13        1.30        0.93      1.17 o 
   7   2  13       25.23       27.49      2.88 o 
  -8   3  13       47.71       58.25      5.58 o 
  -7   3  13       11.88       12.69      3.62 o 
  -6   3  13       22.06       25.52      3.25 o 
  -5   3  13        2.47        1.92      1.31 o 
  -4   3  13       29.76       27.34      2.34 o 
  -3   3  13        9.66       10.61      1.63 o 
  -2   3  13       18.18       18.87      1.63 o 
  -1   3  13       81.85       84.69      2.77 o 
   0   3  13        3.68        4.73      1.15 o 
   1   3  13       88.30       89.87      2.94 o 
   2   3  13      209.26      209.05      4.96 o 
   3   3  13      176.52      164.42      6.36 o 
   4   3  13        1.61        2.29      1.16 o 
   5   3  13        1.08        1.37      1.26 o 
   6   3  13        0.34        2.74      1.63 o 
   7   3  13        8.07       12.38      2.97 o 
  -7   4  13       55.53       57.32      5.39 o 
  -6   4  13        4.23        4.78      2.44 o 
  -5   4  13        0.37       -0.68      1.27 o 
  -4   4  13       19.13       20.76      2.30 o 
  -3   4  13        1.64        2.06      1.30 o 
  -2   4  13      168.25      148.79      4.41 o 
  -1   4  13        3.12        4.60      1.50 o 
   0   4  13       16.18       13.30      1.87 o 
   1   4  13        0.51        1.63      1.16 o 
   2   4  13        2.00        1.13      1.15 o 
   3   4  13        0.13        1.35      1.26 o 
   4   4  13        0.72        1.77      1.37 o 
   5   4  13       10.40       15.31      2.47 o 
   6   4  13        0.00       -2.36      2.29 o 
  -6   5  13       22.32       21.26      3.25 o 
  -5   5  13        5.78        3.12      2.61 o 
  -4   5  13        2.09        0.06      1.24 o 
  -3   5  13       56.43       54.18      3.29 o 
  -2   5  13        0.16       -0.96      1.43 o 
  -1   5  13       46.16       39.26      2.81 o 
   0   5  13        9.72       12.18      1.98 o 
   1   5  13        5.90        5.40      1.94 o 
   2   5  13       45.92       54.15      3.78 o 
   3   5  13        3.09        5.44      1.77 o 
   4   5  13       13.78       18.00      2.71 o 
   5   5  13        2.11       -0.05      1.76 o 
  -3   6  13        1.16        1.12      1.71 o 
  -2   6  13        0.04       -0.30      1.56 o 
  -1   6  13        7.02        6.71      2.19 o 
   0   6  13        1.35        1.47      1.75 o 
   1   6  13        6.33       12.55      2.99 o 
   2   6  13       26.59       28.24      4.12 o 
  -8   0  14      333.23      345.27     15.59 o 
  -6   0  14       24.34       13.47      5.75 o 
  -4   0  14      191.77      198.47      7.21 o 
  -2   0  14       57.66       64.69      4.32 o 
   0   0  14      157.81      149.53      5.97 o 
   2   0  14        5.77        5.06      1.99 o 
   4   0  14        6.12        2.93      1.73 o 
   6   0  14       63.25       52.69      6.82 o 
  -8   1  14       82.47       89.40      5.02 o 
  -7   1  14        6.67        1.97      2.01 o 
  -6   1  14      134.21      127.29      5.87 o 
  -5   1  14       25.68       27.16      2.46 o 
  -4   1  14        7.33        5.84      1.51 o 
  -3   1  14        0.53        1.53      1.22 o 
  -2   1  14       54.01       45.63      2.95 o 
  -1   1  14       79.81       73.02      3.12 o 
   0   1  14       75.86       67.97      3.02 o 
   1   1  14       22.59       22.20      3.00 o 
   2   1  14      119.37      125.48      4.00 o 
   3   1  14       47.76       47.11      2.73 o 
   4   1  14       61.98       59.91      3.68 o 
   5   1  14       35.55       31.64      2.98 o 
   6   1  14        5.68        3.72      2.24 o 
   7   1  14        0.01        1.01      1.92 o 
  -8   2  14       57.07       60.23     10.85 o 
  -7   2  14       38.02       42.09      4.54 o 
  -6   2  14        9.13        4.18      3.86 o 
  -5   2  14       22.70       18.08      2.67 o 
  -4   2  14      237.22      238.59      6.82 o 
  -3   2  14      270.11      241.00      5.54 o 
  -2   2  14       63.11       76.78      3.25 o 
  -1   2  14       98.19       96.26      3.54 o 
   0   2  14        2.20       -0.20      1.39 o 
   1   2  14      105.64       96.70      3.54 o 
   2   2  14      121.40      120.88      3.99 o 
   3   2  14        6.56        5.99      1.74 o 
   4   2  14       27.91       26.96      2.93 o 
   5   2  14        3.55        6.92      1.89 o 
   6   2  14        4.24        5.94      2.47 o 
   7   2  14        0.50        1.95      2.75 o 
  -7   3  14        7.82        8.13      3.05 o 
  -6   3  14       48.50       53.34      5.48 o 
  -5   3  14        8.74        6.47      2.79 o 
  -4   3  14       59.62       73.19      4.29 o 
  -3   3  14       18.67       20.27      2.79 o 
  -2   3  14       35.20       29.85      3.29 o 
  -1   3  14       20.43       18.09      2.02 o 
   0   3  14       51.15       51.17      2.91 o 
   1   3  14       76.67       73.64      2.76 o 
   2   3  14        1.86        2.12      1.26 o 
   3   3  14        3.04        6.02      1.47 o 
   4   3  14        7.15        9.25      1.65 o 
   5   3  14       20.19       21.48      2.28 o 
   6   3  14        6.67        8.61      1.83 o 
  -6   4  14        0.03        0.14      2.22 o 
  -5   4  14        0.50        3.28      1.81 o 
  -4   4  14        0.23        2.35      1.43 o 
  -3   4  14       29.13       28.36      2.47 o 
  -2   4  14        7.55        7.83      1.70 o 
  -1   4  14        2.67        3.01      1.44 o 
   0   4  14       36.00       45.92      4.33 o 
   1   4  14        4.78        7.11      1.79 o 
   2   4  14        0.16       -1.52      1.01 o 
   3   4  14       13.90       12.71      1.99 o 
   4   4  14       25.96       27.23      4.26 o 
   5   4  14        2.11        3.61      1.76 o 
  -5   5  14        2.14        1.35      1.91 o 
  -4   5  14        1.27        1.68      1.55 o 
  -3   5  14        2.03       -0.71      1.38 o 
  -2   5  14        2.12        2.12      1.52 o 
  -1   5  14       15.97       14.48      2.18 o 
   0   5  14        0.39        3.53      1.84 o 
   1   5  14        2.90        2.06      2.09 o 
   2   5  14       20.45       28.12      5.64 o 
   3   5  14        9.02        7.50      2.29 o 
   4   5  14        0.18        2.24      1.78 o 
  -2   6  14        0.80       -0.60      1.86 o 
  -1   6  14        0.12        0.07      1.85 o 
   0   6  14       12.90       11.44      2.57 o 
  -7   0  15       79.21       87.60      8.11 o 
  -5   0  15      264.27      277.40      8.95 o 
  -3   0  15       96.43       95.97      5.17 o 
  -1   0  15     1936.26     1882.62     44.78 o 
   1   0  15       27.50       23.34      4.42 o 
   3   0  15       20.35       33.93      4.34 o 
   5   0  15        0.03        0.30      2.26 o 
   7   0  15        4.12        7.43      4.08 o 
  -8   1  15        1.20        0.66      2.02 o 
  -7   1  15       43.27       44.59      3.84 o 
  -6   1  15        0.69       -1.43      1.59 o 
  -5   1  15        0.15       -0.17      1.35 o 
  -4   1  15        0.07        1.51      1.28 o 
  -3   1  15       77.61       73.32      3.36 o 
  -2   1  15       97.91       85.55      3.48 o 
  -1   1  15      176.98      182.31      7.77 o 
   0   1  15      181.85      188.32      4.95 o 
   1   1  15      155.86      146.03      4.43 o 
   2   1  15        5.45        3.27      1.34 o 
   3   1  15       12.01       16.10      2.00 o 
   4   1  15        3.67        0.94      1.47 o 
   5   1  15        4.23        5.43      2.34 o 
   6   1  15        0.00        4.10      2.14 o 
   7   1  15        8.34        5.51      2.50 o 
  -8   2  15       21.91       30.90      6.71 o 
  -7   2  15       26.96       26.05      3.35 o 
  -6   2  15      143.56      147.80      5.99 o 
  -5   2  15       43.56       45.37      3.72 o 
  -4   2  15        2.78        0.53      1.60 o 
  -3   2  15        3.65        0.85      1.26 o 
  -2   2  15       43.67       45.36      3.78 o 
  -1   2  15       68.40       61.32      3.13 o 
   0   2  15        4.48        6.62      1.46 o 
   1   2  15       26.48       25.54      2.33 o 
   2   2  15        0.12       -0.87      1.06 o 
   3   2  15       39.39       48.59      3.56 o 
   4   2  15       34.78       32.64      4.55 o 
   5   2  15        0.18       -0.36      1.41 o 
   6   2  15        7.53       12.62      2.95 o 
  -7   3  15        0.37       -2.14      4.15 o 
  -6   3  15        0.11        2.11      2.11 o 
  -5   3  15       83.91       82.41      4.82 o 
  -4   3  15        0.36       -0.02      1.70 o 
  -3   3  15       13.98       12.01      2.45 o 
  -2   3  15       62.46       66.65      4.58 o 
  -1   3  15        3.89        0.47      1.19 o 
   0   3  15       15.16       13.57      2.07 o 
   1   3  15       11.68        8.06      1.67 o 
   2   3  15        1.17        1.66      1.60 o 
   3   3  15        9.13        7.88      2.71 o 
   4   3  15        0.20        0.13      1.59 o 
   5   3  15        0.03        3.01      1.81 o 
   6   3  15       14.42       24.63      3.19 o 
  -6   4  15       73.79       74.33      6.12 o 
  -5   4  15        0.98        3.05      2.00 o 
  -4   4  15       18.14       23.46      3.64 o 
  -3   4  15        4.05        2.04      1.95 o 
  -2   4  15        0.20        0.28      1.78 o 
  -1   4  15       38.27       32.78      3.30 o 
   0   4  15       93.83       95.80      4.73 o 
   1   4  15        7.01        6.05      1.57 o 
   2   4  15        3.40        2.68      1.56 o 
   3   4  15        0.01        0.61      1.35 o 
   4   4  15       14.79       18.40      3.11 o 
   5   4  15        3.76        2.51      1.90 o 
  -4   5  15        8.26        6.25      2.48 o 
  -3   5  15        3.31        5.08      1.71 o 
  -2   5  15       35.82       43.00      3.08 o 
  -1   5  15        1.64        2.18      1.46 o 
   0   5  15        0.02       -0.62      2.44 o 
   1   5  15        0.49       -0.54      1.51 o 
   2   5  15        5.76       10.08      2.38 o 
   3   5  15        0.01       -0.72      1.54 o 
  -8   0  16        1.26        1.40      3.36 o 
  -6   0  16       14.15       16.87      4.12 o 
  -4   0  16      152.52      144.34      7.09 o 
  -2   0  16        2.59        2.98      1.88 o 
   0   0  16       64.46       84.01      5.10 o 
   2   0  16       11.60       10.72      3.54 o 
   4   0  16       16.49       14.77      4.13 o 
   6   0  16       14.65       14.89      4.38 o 
  -7   1  16        0.56        0.95      2.02 o 
  -6   1  16       81.91       88.30      4.94 o 
  -5   1  16        3.89        6.20      1.75 o 
  -4   1  16       29.79       32.99      2.96 o 
  -3   1  16      187.67      179.50      5.01 o 
  -2   1  16       22.73       18.35      2.16 o 
  -1   1  16      154.51      153.08      6.01 o 
   0   1  16      552.85      554.51     13.02 o 
   1   1  16      110.36      111.13      4.04 o 
   2   1  16       26.82       34.63      2.66 o 
   3   1  16       49.83       52.66      3.73 o 
   4   1  16       19.54       16.52      2.48 o 
   5   1  16        3.72        5.15      2.84 o 
   6   1  16        0.13       -0.33      2.74 o 
  -7   2  16       22.49       25.04      3.48 o 
  -6   2  16        3.00        4.14      2.16 o 
  -5   2  16       14.15       13.33      2.64 o 
  -4   2  16        0.20        2.32      1.73 o 
  -3   2  16        0.93       -0.59      1.23 o 
  -2   2  16      403.27      395.02      7.54 o 
  -1   2  16       24.18       27.85      2.44 o 
   0   2  16       11.80       10.23      1.78 o 
   1   2  16       14.21       15.34      2.47 o 
   2   2  16      130.25      128.28      4.36 o 
   3   2  16        0.03       -0.01      1.96 o 
   4   2  16        0.00       -0.34      1.67 o 
   5   2  16        7.64        8.32      2.18 o 
   6   2  16        1.92        2.95      2.22 o 
  -6   3  16        4.04        6.71      2.47 o 
  -5   3  16       11.93        7.58      2.83 o 
  -4   3  16       25.83       22.88      3.11 o 
  -3   3  16        0.17        0.44      1.68 o 
  -2   3  16        0.01       -0.38      1.61 o 
  -1   3  16        0.10       -0.42      1.18 o 
   0   3  16       86.38       80.82      3.68 o 
   1   3  16       15.77       13.41      2.15 o 
   2   3  16       21.66       22.24      2.96 o 
   3   3  16        1.97        0.24      1.65 o 
   4   3  16        0.29       -0.06      1.67 o 
   5   3  16        1.92        3.88      2.03 o 
  -5   4  16        0.48       -0.90      2.05 o 
  -4   4  16        0.01        0.75      2.09 o 
  -3   4  16        5.52        1.10      1.84 o 
  -2   4  16       18.26       13.08      3.78 o 
  -1   4  16        2.45        2.21      2.45 o 
   0   4  16        7.08       12.30      2.48 o 
   1   4  16        1.96        2.02      1.89 o 
   2   4  16        1.07        0.83      1.71 o 
   3   4  16        3.32        4.28      2.05 o 
   4   4  16        3.10        2.96      2.03 o 
  -3   5  16        2.60        3.27      1.93 o 
  -2   5  16        0.26        0.58      2.10 o 
  -1   5  16        3.76        3.65      2.14 o 
   0   5  16        3.18        3.15      3.23 o 
   1   5  16        0.55        2.01      3.42 o 
  -7   0  17       39.93       41.47      6.87 o 
  -5   0  17       20.55       17.84      3.35 o 
  -3   0  17       39.71       41.90      4.11 o 
  -1   0  17      300.16      270.48     12.35 o 
   1   0  17      793.33      839.55     16.82 o 
   3   0  17       14.30       19.83      3.35 o 
   5   0  17        3.95        6.69      3.47 o 
  -7   1  17        0.54       -0.98      1.93 o 
  -6   1  17        0.02       -1.35      1.86 o 
  -5   1  17       26.23       23.16      2.55 o 
  -4   1  17       80.88       74.98      3.76 o 
  -3   1  17        1.85        0.92      1.36 o 
  -2   1  17        2.32        2.03      1.34 o 
  -1   1  17       59.10       75.20      3.67 o 
   0   1  17      157.67      155.73      5.62 o 
   1   1  17        0.33        1.06      1.27 o 
   2   1  17       17.64       21.11      2.82 o 
   3   1  17       15.00       14.06      2.45 o 
   4   1  17        0.81        3.38      1.64 o 
   5   1  17        7.09       14.28      3.40 o 
  -6   2  17       15.27       15.35      3.03 o 
  -5   2  17       32.90       39.28      3.76 o 
  -4   2  17        0.88        1.78      1.91 o 
  -3   2  17       53.61       47.77      3.17 o 
  -2   2  17        0.71        0.33      1.26 o 
  -1   2  17       23.48       22.40      2.39 o 
   0   2  17        0.65       -0.19      1.16 o 
   1   2  17        2.91        3.82      1.43 o 
   2   2  17        9.69       12.20      2.33 o 
   3   2  17       37.69       38.90      3.57 o 
   4   2  17        0.80        3.45      1.93 o 
   5   2  17        0.01       -1.86      2.26 o 
  -6   3  17        0.59        1.38      2.77 o 
  -5   3  17       35.42       32.27      3.79 o 
  -4   3  17       22.18       17.71      3.08 o 
  -3   3  17        5.21        3.90      1.99 o 
  -2   3  17       11.82       15.90      4.42 o 
  -1   3  17        0.31        1.07      2.02 o 
   0   3  17        0.11       -2.43      1.91 o 
   1   3  17        2.74        4.09      1.70 o 
   2   3  17      114.22      111.20      5.30 o 
   3   3  17        0.22        1.50      1.78 o 
   4   3  17        2.14        0.14      1.74 o 
  -4   4  17        7.74       11.57      2.57 o 
  -3   4  17       12.57        6.02      2.33 o 
  -2   4  17        0.35       -0.90      1.71 o 
  -1   4  17        2.32        1.75      3.15 o 
   0   4  17       43.37       46.13      4.96 o 
   1   4  17        3.71        1.72      1.86 o 
   2   4  17        0.67        4.77      2.07 o 
   3   4  17        2.32        1.80      2.31 o 
  -6   0  18       22.20       25.60      4.19 o 
  -4   0  18      134.80      131.81      6.67 o 
  -2   0  18       28.50       33.20      3.94 o 
   0   0  18      290.04      278.88     14.10 o 
   2   0  18        2.01        4.25      2.26 o 
   4   0  18        1.08        1.34      2.63 o 
  -6   1  18      171.59      191.16      7.14 o 
  -5   1  18       17.47       20.95      3.49 o 
  -4   1  18        2.47        2.56      1.62 o 
  -3   1  18        1.14       -1.00      1.18 o 
  -2   1  18      324.60      297.38      6.94 o 
  -1   1  18       71.61       76.14      3.83 o 
   0   1  18        0.09        3.27      1.44 o 
   1   1  18       72.70       72.20      3.81 o 
   2   1  18        0.40        0.48      1.51 o 
   3   1  18        8.42        8.81      2.22 o 
   4   1  18        6.42        6.05      2.51 o 
   5   1  18        0.01        0.36      2.03 o 
  -6   2  18        4.68        2.00      2.29 o 
  -5   2  18        6.91        1.73      2.02 o 
  -4   2  18       87.08       84.62      5.09 o 
  -3   2  18        7.27        8.24      1.85 o 
  -2   2  18        6.83        5.29      1.62 o 
  -1   2  18       77.36       77.56      3.90 o 
   0   2  18        1.36        0.24      1.40 o 
   1   2  18        5.54        4.79      1.64 o 
   2   2  18       21.01       24.10      3.00 o 
   3   2  18       43.33       39.97      3.74 o 
   4   2  18        7.52        9.86      2.36 o 
  -5   3  18       36.09       38.81      5.43 o 
  -4   3  18        2.41       -0.15      1.91 o 
  -3   3  18        1.89        0.35      2.04 o 
  -2   3  18        1.49       -0.76      1.68 o 
  -1   3  18        0.05       -0.79      1.36 o 
   0   3  18       49.36       47.21      5.30 o 
   1   3  18        5.04        4.90      2.02 o 
   2   3  18       11.20        9.86      3.15 o 
   3   3  18       19.01       23.76      3.22 o 
  -3   4  18        0.83       -1.22      1.99 o 
  -2   4  18        2.84        5.34      2.34 o 
  -1   4  18        5.60        2.44      2.20 o 
   0   4  18        0.05        2.04      2.31 o 
   1   4  18       30.69       37.75      3.65 o 
  -5   0  19      123.60      127.39      7.00 o 
  -3   0  19       29.84       37.74      6.84 o 
  -1   0  19       47.31       53.93      5.02 o 
   1   0  19       83.59      107.45      6.32 o 
   3   0  19        3.83        3.52      2.37 o 
  -5   1  19        1.17        0.95      1.92 o 
  -4   1  19        1.68        1.26      1.76 o 
  -3   1  19      113.05      115.28      7.90 o 
  -2   1  19        0.73        0.66      1.42 o 
  -1   1  19       15.00       16.46      2.31 o 
   0   1  19       25.13       27.25      2.78 o 
   1   1  19       13.54       13.91      2.18 o 
   2   1  19        0.40        1.65      1.42 o 
   3   1  19       33.76       34.60      3.64 o 
   4   1  19        7.07        2.54      2.33 o 
  -5   2  19        9.03       10.41      5.07 o 
  -4   2  19       27.10       26.39      3.51 o 
  -3   2  19       21.38       18.68      3.57 o 
  -2   2  19      100.24       99.50      4.38 o 
  -1   2  19       53.12       47.35      3.40 o 
   0   2  19        1.13       -0.66      1.66 o 
   1   2  19       14.98       19.46      2.53 o 
   2   2  19       29.87       30.00      3.50 o 
   3   2  19        4.09        5.35      2.08 o 
  -3   3  19      110.96      113.31      8.26 o 
  -2   3  19        4.02        3.68      2.10 o 
  -1   3  19       16.09        7.12      2.55 o 
   0   3  19       18.57       19.27      2.57 o 
   1   3  19        2.62        2.64      2.66 o 
   2   3  19        4.11        2.08      3.75 o 
  -4   0  20       56.93       58.50      5.45 o 
  -2   0  20        9.63        4.70      2.50 o 
   0   0  20       52.55       57.25      5.25 o 
   2   0  20       49.44       48.80     13.91 o 
  -4   1  20        1.73        3.20      1.87 o 
  -3   1  20       40.42       48.39      4.52 o 
  -2   1  20        4.40        1.13      1.55 o 
  -1   1  20        1.07        2.80      1.54 o 
   0   1  20       20.32       28.02      2.94 o 
   1   1  20        2.67        5.08      1.72 o 
   2   1  20        0.00        0.69      1.69 o 
  -3   2  20       27.42       31.96      3.77 o 
  -2   2  20       23.61       30.04      2.97 o 
  -1   2  20        0.17        0.08      1.42 o 
   0   2  20        5.49       -0.20      1.53 o 
   1   2  20        1.03        0.13      1.49 o 
  -1   0  21       12.90       19.05      3.86 o 
   1   0  21        2.47       -0.72      2.18 o 
  -2   1  21        5.82        5.88      1.92 o 
  -1   1  21        5.49        9.48      2.13 o 
   0   1  21        0.07       -2.02      1.43 o 
                                                 
